# Supplementary material for: Comprehensive isotopomer analysis of glutamate and aspartate in small tissue samples
Source: Cell Metab. Author manuscript; Available in PMC 2023 Dec 20. (PMC10732579; doi:10.1016/j.cmet.2023.07.013)
Supplement: 1 — Data S1. Unprocessed source data underlying all blots and graphs. Related to Figures 1–5 and Figures S2, S3, and S6 [file NIHMS1923036-supplement-1.zip]

Archive with 10 entries (9 files):
- Data S1 - Source Data/
- __MACOSX/._Data S1 - Source Data
- Data S1 - Source Data/Fig3H_PC.tiff
- __MACOSX/Data S1 - Source Data/._Fig3H_PC.tiff
- Data S1 - Source Data/Data S1-Source data.xlsx
- __MACOSX/Data S1 - Source Data/._Data S1-Source data.xlsx
- Data S1 - Source Data/.DS_Store
- __MACOSX/Data S1 - Source Data/._.DS_Store
- Data S1 - Source Data/Fig3H_Bactin.tiff
- __MACOSX/Data S1 - Source Data/._Fig3H_Bactin.tiff
