# Supplementary material for: Comprehensive isotopomer analysis of glutamate and aspartate in small tissue samples
Source: Cell Metab. Author manuscript; Available in PMC 2023 Dec 20. (PMC10732579; doi:10.1016/j.cmet.2023.07.013)
Supplement: 1 — Data S1. Unprocessed source data underlying all blots and graphs. Related to Figures 1–5 and Figures S2, S3, and S6 [file NIHMS1923036-supplement-1.zip › Data S1 - Source Data/Data S1-Source data.xlsx]

## Sheet: Key
Data S1: Unprocessed source data underlying all blots and graphs. Related to Figures 1-5 and Figures S2, S3, and S6

## Sheet: 1E
Ratio 148/104:148/103
20.0595
17.8163
19.3776

## Sheet: 1F
Ratio 133/88:133/89
14.9828
15.4599
15.0703
14.1771

## Sheet: 1G
Conc. (ng/mL)	00000			10000			01000			00100			00010			00001
0.00305176	0.933056	0.925692	0.92983	0.0119997	0.0142647	0.0109808	0.0137379	0.013608	0.0180241	0.0103001	0.0120852	0.0103406	0.0127512	0.0114776	0.0105163	0.0116842	0.0112961	0.0135942
0.012207	0.935089	0.931229	0.93286	0.0122267	0.0136337	0.0118064	0.0141186	0.015652	0.0142384	0.00847045	0.00846546	0.0121431	0.0131936	0.0123358	0.0098651	0.00898644	0.0115423	0.0132412
0.0488281	0.933161	0.933284	0.934687	0.0114055	0.0140497	0.0118978	0.0148469	0.0134889	0.0128379	0.0110206	0.009768	0.0122349	0.0116018	0.0133258	0.011034	0.0103199	0.00985915	0.0104147
0.195312	0.93422	0.933066	0.932803	0.0118589	0.0115125	0.011366	0.0139131	0.0147082	0.0146262	0.0110569	0.00987771	0.0112167	0.0117346	0.0110874	0.0101333	0.0113934	0.0112538	0.0119684
0.78125	0.934801	0.933413	0.932258	0.0127116	0.0124767	0.0117349	0.0118131	0.0125344	0.0143447	0.0111887	0.0116576	0.0111771	0.0121142	0.0118496	0.0110864	0.00960605	0.00978252	0.0109992
3.125	0.932871	0.933089	0.932968	0.0123072	0.0113767	0.0119023	0.0129943	0.0142492	0.0136629	0.0106444	0.010544	0.0107521	0.0128339	0.0112224	0.0117508	0.010177	0.0111849	0.0109022
12.5	0.933319	0.933004	0.932504	0.0117905	0.011745	0.0119414	0.0133852	0.0137816	0.0134931	0.0114281	0.0109241	0.0116	0.0112551	0.0117303	0.0116946	0.0104944	0.010785	0.0102954
50	0.933216	0.932267	0.933013	0.0119218	0.0121795	0.0123501	0.0138798	0.0136662	0.0131422	0.0108108	0.0111108	0.0113117	0.0117538	0.0123252	0.0117148	0.0104894	0.01051	0.0104787
200	0.933762	0.933092	0.932689	0.0115998	0.0119501	0.0124145	0.0135455	0.0136489	0.0134278	0.010931	0.0107888	0.0108953	0.0120187	0.012026	0.0121517	0.00978081	0.0101527	0.0104007

## Sheet: 1H
Conc. (ng/mL)	00000			11111			11000			00110
0.00305176	0.528918	0.557752	0.504072	0.0583779	0.0583879	0.0998	0.026361	0.0263655	0.041676	0.0158147	0.0158174	0
0.012207	0.661813	0.593931	0.487293	0.206685	0.218899	0.31275	0.0250414	0.0252187	0.0240411	0.0250414	0.0559209	0
0.0488281	0.471118	0.52304	0.472063	0.26583	0.231886	0.364329	0.0130613	0.00598019	0	0.135052	0.130139	0.131364
0.195312	0.488538	0.506631	0.484267	0.324132	0.313344	0.34428	0.0293426	0.0287162	0.0134587	0.111756	0.108826	0.117039
0.78125	0.468972	0.473829	0.471284	0.307216	0.296519	0.29542	0.0431833	0.0451518	0.0385711	0.136648	0.13355	0.127183
3.125	0.467152	0.473315	0.471489	0.303618	0.299704	0.302983	0.0406174	0.042102	0.0417614	0.133801	0.133977	0.133256
12.5	0.472764	0.468974	0.469667	0.2988	0.3035	0.300654	0.0431624	0.0408642	0.0414211	0.13352	0.134629	0.135663
50	0.469205	0.470447	0.468174	0.301156	0.302706	0.303124	0.041921	0.0417081	0.0422047	0.134794	0.134426	0.135334
200	0.468858	0.468501	0.470348	0.301935	0.301802	0.301822	0.0429937	0.0426886	0.0419538	0.134447	0.135065	0.135211

## Sheet: 2C
00000	10000	01000	00100	00010	00001	11000	10100	10010	10001	01100	01010	01001	00110	00101	00011	11100	11010	11001	10110	10101	10011	01110	01101	01011	00111	11110	11101	11011	10111	01111	11111
0.3797	0.0052	0.0065	0.0104	0.0079	0.0066	0.006	0	0	0.003	0.0072	0.0033	0	0.0013	0	0.1736	0.0104	0	0.0018	0	0.0005	0.0061	0.0039	0	0	0.0645	0.0007	0.0061	0.0688	0.0151	0.0597	0.1296
0.4001	0.0053	0.005	0.0122	0.0096	0.0056	0.0072	0	0	0.0049	0.0073	0.0027	0	0	0	0.1719	0.008	0	0.0027	0	0.0015	0.0056	0.0052	0	0	0.0625	0	0.0061	0.0627	0.0123	0.0593	0.1229
0.3807	0.0045	0.0063	0.0117	0.0058	0.0068	0.0071	0	0	0.0047	0.0053	8e-05	0	0.0015	0	0.1717	0.0107	0	0	0.0005	0.0056	0.0025	0.0017	0	0	0.0672	0	0.0073	0.0677	0.0123	0.0639	0.1329

## Sheet: 2D
0000	1000	0100	0010	0001	1100	1010	1001	0110	0101	0011	1110	1101	1011	0111	1111
0.3378	0.017	0.01	0.0103	0.0106	0.0945	0.0071	0	0.0087	0	0.0953	0.0869	0.0394	0.0294	0.0855	0.1648
0.3352	0.0172	0.0145	0.0089	0.0137	0.0908	0.0085	1e-05	0.0053	0.0038	0.0953	0.0922	0.0393	0.0256	0.0861	0.1615
0.3343	0.0194	0.0053	0.0118	0.0108	0.0924	0	0	0.0119	0.0057	0.09	0.0957	0.0314	0.0319	0.0853	0.1719

## Sheet: 2E
	NMR			LC-MS
C1-S (10XXX)	0.035708	0.032955	0.039071	0.117969	0.123878	0.11747
C1-D (11XXX)	0.964292	0.967045	0.960929	0.882031	0.876122	0.88253
C2-S (010XX)	0.026278	0.030225	0.027238	0.032255	0.026665	0.02113
C2-D12 (110XX)	0.285228	0.285401	0.283191	0.252081	0.25106	0.246774
C2-D23 (011XX)	0.214682	0.222207	0.207347	0.232995	0.248412	0.233877
C2-Q (111XX)	0.473812	0.462166	0.482224	0.482668	0.473863	0.498219
C3-S (X010X)	0.040893	0.043482	0.036428	0.03527	0.046083	0.0538
C3-D (X110X/X011X)	0.335874	0.329468	0.321539	0.338163	0.323754	0.326905
C3-T (X111X)	0.623233	0.627049	0.642033	0.626567	0.630163	0.619296
C4-S (XX010)	0.021887	0.022651	0.020228	0.020943	0.023921	0.011137
C4-D34 (XX110)	0.003689	0.002734	0.003786	0.01119	0.010189	0.006922
C4-D45 (XX011)	0.489484	0.508248	0.488793	0.464804	0.466605	0.458343
C4-Q (XX111)	0.48494	0.466367	0.487193	0.503063	0.499285	0.523598
C5-S (XXX01)	0.013497	0.016094	0.011582	0.033606	0.040085	0.044933
C5-D (XXX11)	0.986503	0.983906	0.988418	0.966394	0.959915	0.955067

## Sheet: 2F
	NMR			LC-MS
C1S (10XX)	0.175	0.16	0.166	0.121813	0.118036	0.116028
C1D12 (11XX)	0.825	0.84	0.834	0.878187	0.881964	0.883972
C2S (010X)	0.0254609	0.0248647	0.0272185	0.0205095	0.0372007	0.0220938
C2D12 (110X)	0.27409	0.279564	0.265822	0.273439	0.263549	0.247803
C2D23 (011X)	0.202627	0.199698	0.193498	0.192265	0.185308	0.194571
C2Q (111X)	0.497821	0.495873	0.513462	0.513786	0.513943	0.535532
C3S (X010)	0.028924	0.0261063	0.0339175	0.0356652	0.0359021	0.0237028
C3Q (X111)	0.523043	0.480055	0.50644	0.51281	0.512299	0.515877
C3D34 (X011)	0.259794	0.270103	0.26981	0.255569	0.250121	0.244564
C3D23 (X110)	0.188239	0.223735	0.189832	0.195956	0.201678	0.215856
C4S (XX01)	0.0637446	0.0864971	0.0778975	0.117783	0.133454	0.112301
C4D34 (XX11)	0.936255	0.913503	0.922102	0.882217	0.866546	0.887699

## Sheet: 2G
1110+0111			1101+1011			01111			10111
0.172457	0.178279	0.180999	0.0688339	0.064866	0.0633583	0.0597	0.0593	0.0639	0.0151	0.0123	0.0123

[truncated: 33 more sheets: 3A, 3B, 3C, 3D, 3E, 3F, 3G, 3I, 3J, 3K, 3L, 4A, 4B, 4C, 4D, 4E, 5C, 5D, 5E, S2A …]
