# Supplementary material for: Comprehensive isotopomer analysis of glutamate and aspartate in small tissue samples
Source: Cell Metab. Author manuscript; Available in PMC 2023 Dec 20. (PMC10732579; doi:10.1016/j.cmet.2023.07.013)
Supplement: 5 [file NIHMS1923036-supplement-5.xlsx]

## Sheet: Key
Supplemental Data III: Raw data for corresponding figures. Related to Figures 1-5 and Figures S2, S3, and S6.
S7	Fig 1G/Fig. S2B, Raw Data
S8	Fig 1G/Fig. S2B, Isotopomer Distribution
S9	Fig 1H, Raw Data
S10	Fig 1H, Isotopomer Distribution
S11	Fig. 2C-G, 13C NMR data
S12	Fig. 2C, LC-MS/MS data of Glutamate
S13	Fig. 2D, LC-MS/MS data of Aspartate
S14	Fig. 2E, Comparison of NMR and LC-MS measured glutamate isotopomers and Fc3 calculation
S15	Fig. 2F, Comparison of NMR and LC-MS measured aspartate isotopomers
S16	Fig. 3A-D, Data of glutamate
S17	Fig. 3A-D, Data of aspartate
S18	Fig. 3E-G, Data of glutamate
S19	Fig. 3E-G, Data of aspartate
S20	Fig. 3I-K, Raw data of glutamate
S21	Fig. 3I-K, Data of glutamate
S22	Fig. 3I-K, Data of aspartate
S23	Fig. 3L, Data
S24	Fig. 4, Raw data
S25	Fig. 4, Isotopomer distribution of glutmate and aspartate
S26	Fig. 4B, Fc3
S27	Fig. 4H, Data
S28	Fig. 5, Raw data of glutamate
S29	Fig. 5, Raw data of Asp (Due to interfered signals toward 137/44 ion pair, the ion pairs associated to 134/43 are not used.)
S30	Fig. 5, glutamate with raw data correction
S31	Fig. 5, Asp (Ion pairs associated to 134/43 are not used in the calculation.)
S32	Fig. S2C, Glutamate and aspartate LC-MS Data
S33	Fig. S2E, High_res LC-MS Data
S34	Fig. S2E, LC-MS Data of Glutamate
S35	Fig. S2E, LC-MS Data of Aspartate
S36	Fig. S3A,B, LC-MS Data of Glutamate
S37	Fig. S3C,D, LC-MS Data of Aspartate
S38	Fig. S3E, LC-MS Data of Glutamate
S39	Fig. S3F, LC-MS Data of Aspartate
S40	Fig. S3G, LC-MS Data of Glutamate
S41	Fig. S3G, LC-MS Data of Aspartate
S42	Fig. S3G, Tissue Glucose M+6 Enrichment
S43	Fig. S6A, Signal to noise ratios of glutamate
S44	Fig. S6B, Signal to noise ratios of aspartate

## Sheet: S7
Fig 1G, Raw Data
Sample Name	Glu_9_1	Glu_8_1	Glu_7_1	Glu_6_1	Glu_5_1	Glu_4_1	Glu_3_1	Glu_2_1	Glu_1_1	Glu_9_2	Glu_8_2	Glu_7_2	Glu_6_2	Glu_5_2	Glu_4_2	Glu_3_2	Glu_2_2	Glu_1_2	Glu_9_3	Glu_8_3	Glu_7_3	Glu_6_3	Glu_5_3	Glu_4_3	Glu_3_3	Glu_2_3	Glu_1_3
Total conc. (nG/mL)	0.00305176	0.012207	0.0488281	0.195312	0.78125	3.125	12.5	50	200	0.00305176	0.012207	0.0488281	0.195312	0.78125	3.125	12.5	50	200	0.00305176	0.012207	0.0488281	0.195312	0.78125	3.125	12.5	50	200
Glu_pos_148_56_2-4_0/0	1.00461e+07	1.70243e+07	3.33057e+07	6.06192e+07	1.13633e+08	1.99981e+08	3.22958e+08	3.55699e+08	3.35766e+08	1.30785e+07	2.34867e+07	4.49326e+07	8.09244e+07	1.41397e+08	2.39803e+08	3.65394e+08	3.7096e+08	3.38731e+08	1.40006e+07	2.6295e+07	4.88643e+07	8.51199e+07	1.48837e+08	2.54075e+08	3.92174e+08	4.24719e+08	4.5148e+08
Glu_pos_149_56_2-4_1/0	245421	366332	699514	1.45753e+06	2.69693e+06	4.62895e+06	7.65601e+06	8.43979e+06	8.06165e+06	312553	553687	1.03438e+06	1.94332e+06	3.29627e+06	5.65299e+06	8.48866e+06	8.93131e+06	7.90826e+06	329516	631446	1.08543e+06	2.0515e+06	3.43842e+06	6.22969e+06	9.17691e+06	9.87303e+06	1.0698e+07
Glu_pos_149_57_2-4_1/1	373950	678747	1.30058e+06	2.38487e+06	4.43268e+06	7.86121e+06	1.27655e+07	1.41799e+07	1.39084e+07	520029	890603	1.72739e+06	3.14811e+06	5.51621e+06	9.43103e+06	1.44747e+07	1.51762e+07	1.33127e+07	556099	979439	1.90827e+06	3.24313e+06	5.79947e+06	9.84953e+06	1.61761e+07	1.65174e+07	1.78573e+07
Glu_pos_150_56_2-4_2/0	82967.1	118195	226477	456968	872072	1.6164e+06	2.60597e+06	2.7574e+06	2.62843e+06	104211	201950	340323	702774	1.10597e+06	1.92234e+06	2.88487e+06	2.89687e+06	2.77708e+06	126925	180870	397279	670115	1.24361e+06	1.99806e+06	3.18968e+06	3.3463e+06	3.65287e+06
Glu_pos_150_57_2-4_2/1	22041.9	21512.5	24262.9	65765.7	140656	188221	364459	368694	363835	22702.7	32333.6	42107.3	84074.3	160293	288258	412974	392813	319982	14609.3	31957.3	84616.9	95624.5	169871	245979	434019	451277	420879
Glu_pos_150_58_2-4_2/2	8054.18	10429.3	10432.6	32756.2	67870	139283	190289	197998	175084	19255	16433.9	24880.8	50559.5	85906.9	136107	229100	239284	157203	15698.9	27925.4	19224.6	51580.8	98589.3	119758	208210	236188	266439
Glu_pos_151_57_2-4_3/1	N/A	37851.4	57383.8	N/A	N/A	35000.4	36572.8	58369	51742.9	N/A	N/A	N/A	N/A	N/A	51261.8	75398.1	81636.4	99595.9	N/A	N/A	N/A	21364.8	N/A	82551.6	95793.4	142973	103055
Glu_pos_151_58_2-4_3/2	N/A	N/A	N/A	N/A	N/A	N/A	N/A	N/A	N/A	N/A	N/A	N/A	N/A	N/A	N/A	N/A	N/A	N/A	N/A	N/A	N/A	N/A	N/A	N/A	N/A	N/A	N/A
Glu_pos_151_59_2-4_3/3	N/A	N/A	N/A	N/A	N/A	N/A	N/A	N/A	N/A	N/A	N/A	N/A	N/A	N/A	N/A	N/A	N/A	N/A	N/A	N/A	N/A	N/A	N/A	N/A	N/A	N/A	N/A
Glu_pos_152_58_2-4_4/2	N/A	N/A	N/A	N/A	N/A	N/A	N/A	N/A	N/A	N/A	N/A	N/A	N/A	N/A	N/A	N/A	N/A	N/A	N/A	N/A	N/A	N/A	N/A	N/A	N/A	N/A	N/A
Glu_pos_152_59_2-4_4/3	N/A	N/A	N/A	N/A	N/A	N/A	N/A	N/A	N/A	N/A	N/A	N/A	N/A	N/A	N/A	N/A	N/A	N/A	N/A	N/A	N/A	N/A	N/A	N/A	N/A	N/A	N/A
Glu_pos_153_59_2-4_5/3	N/A	N/A	N/A	N/A	N/A	N/A	N/A	N/A	N/A	N/A	N/A	N/A	N/A	N/A	N/A	N/A	N/A	N/A	N/A	N/A	N/A	N/A	N/A	N/A	N/A	N/A	N/A
Glu_pos_148_84_2-5_0/0	5.85484e+06	1.01332e+07	1.89051e+07	3.4006e+07	6.25839e+07	1.08423e+08	1.75182e+08	1.91256e+08	1.85208e+08	7.68968e+06	1.39306e+07	2.62544e+07	4.63204e+07	7.95418e+07	1.3327e+08	2.02389e+08	2.05305e+08	1.86518e+08	8.38341e+06	1.55499e+07	2.83068e+07	4.82612e+07	8.55014e+07	1.41872e+08	2.16115e+08	2.30667e+08	2.48741e+08
Glu_pos_149_84_2-5_1/0	68839.2	127779	275773	467671	868640	1.42007e+06	2.25079e+06	2.53546e+06	2.28743e+06	124557	213404	401711	608815	1.01911e+06	1.79847e+06	2.67926e+06	2.65364e+06	2.47955e+06	99906.7	168034	342772	660290	1.16161e+06	1.87485e+06	2.88703e+06	3.18817e+06	3.02395e+06
Glu_pos_149_85_2-5_1/1	303311	452709	990894	1.75753e+06	2.90946e+06	5.27102e+06	8.57621e+06	9.48455e+06	8.92491e+06	382241	695878	1.26421e+06	2.3132e+06	3.77519e+06	6.73511e+06	1.00636e+07	1.01535e+07	9.28286e+06	466550	774733	1.33164e+06	2.52861e+06	4.3617e+06	7.21459e+06	1.05412e+07	1.13392e+07	1.18654e+07
Glu_pos_150_85_2-5_2/1	N/A	13622	22698.8	29191.4	33533.2	81741.6	118120	133637	145218	9731.37	13620.4	17512.9	22057.1	49950.5	81089.8	150285	133736	140778	11025.9	24008.3	23999.8	50618.1	70127.1	121998	184897	158943	173685
Glu_pos_150_86_2-5_2/2	12973.2	42829.2	46720.4	91787.7	168686	342120	558973	510696	582832	36285.6	37621.7	88869	117627	310987	481545	606855	604852	568932	27882.8	62274.3	114816	125323	278198	417894	632874	665175	749198
Glu_pos_151_86_2-5_3/2	N/A	N/A	N/A	N/A	N/A	N/A	N/A	N/A	N/A	N/A	N/A	N/A	N/A	N/A	N/A	N/A	N/A	N/A	N/A	N/A	N/A	N/A	N/A	N/A	N/A	N/A	N/A
Glu_pos_151_87_2-5_3/3	N/A	N/A	N/A	N/A	N/A	N/A	31780.9	19459.1	12484.3	N/A	N/A	N/A	N/A	N/A	N/A	20754.8	28422.4	19640.3	N/A	N/A	N/A	N/A	23352	12322.6	29820.1	36321.2	21405.8
Glu_pos_152_87_2-5_4/3	N/A	N/A	N/A	N/A	N/A	N/A	N/A	N/A	N/A	N/A	N/A	N/A	N/A	N/A	N/A	N/A	N/A	N/A	N/A	N/A	N/A	N/A	N/A	N/A	N/A	N/A	N/A
Glu_pos_152_88_2-5_4/4	N/A	N/A	N/A	N/A	N/A	N/A	N/A	N/A	N/A	N/A	N/A	N/A	N/A	N/A	N/A	N/A	N/A	N/A	N/A	N/A	N/A	N/A	N/A	N/A	N/A	N/A	N/A
Glu_pos_153_88_2-5_5/4	N/A	N/A	N/A	N/A	N/A	N/A	N/A	N/A	N/A	N/A	N/A	N/A	N/A	N/A	N/A	N/A	N/A	N/A	N/A	N/A	N/A	N/A	N/A	N/A	N/A	N/A	N/A
Glu_neg_146_74_1-2_0/0	1.20474e+06	2.11721e+06	4.19786e+06	6.94019e+06	1.26217e+07	2.14209e+07	3.28509e+07	3.55827e+07	3.22908e+07	1.34955e+06	2.32509e+06	4.44582e+06	7.40148e+06	1.27003e+07	2.18513e+07	3.29701e+07	3.43607e+07	3.04532e+07	1.30846e+06	2.44045e+06	4.41345e+06	7.31602e+06	1.26594e+07	2.19676e+07	3.34668e+07	3.61197e+07	3.7578e+07
Glu_neg_147_74_1-2_1/0	45259.5	69599.2	142220	230846	434459	749227	1.17779e+06	1.26009e+06	1.13117e+06	48994.2	79236.4	154896	251917	457716	764681	1.18079e+06	1.22808e+06	1.07884e+06	48839	83803.4	158775	246882	433266	778841	1.18829e+06	1.28854e+06	1.35685e+06
Glu_neg_147_75_1-2_1/1	33571.2	59821.8	112114	168460	321147	557432	895415	982891	868291	38803.2	71572.1	129024	204254	344692	592864	900525	929213	837773	41135.5	59755.3	116374	189465	335787	594017	895217	977710	1.04944e+06
Glu_neg_148_74_1-2_2/0	9407.53	12213.3	25991.1	37496.5	66866.7	115819	172383	195002	178829	11923	15388.8	28355.5	43645	70964.9	119168	175289	183896	163980	9977.21	14614.3	22165.6	41594.6	66128.4	114325	188953	200537	211203
Glu_neg_148_75_1-2_2/1	N/A	N/A	N/A	7378.88	9742.28	19824.6	31784.1	32761.2	27725.2	N/A	N/A	N/A	9450.43	16076.3	20821.1	28622.9	33844.5	31589.8	N/A	N/A	6187.32	6588.8	11795.5	19547.5	33709.5	31765	37117.6
Glu_neg_148_76_1-2_2/2	6023.53	12248.5	22042.5	31133.7	57411.2	92096.3	151362	159621	153175	9472.23	15065.3	20293.3	33644.2	59605.1	100824	156786	152912	143286	6050.95	13962.6	21698.1	36794.3	60528.5	96307.4	155616	166098	178510
Glu_neg_149_74_1-2_3/0	N/A	N/A	N/A	N/A	3546.81	4200.9	9014.51	8192.03	7315.04	N/A	N/A	N/A	1848.48	3009.56	5464.59	7895.2	6666.62	6810.95	N/A	N/A	N/A	N/A	3614.11	4177.77	7103.58	6897.51	9508.45
Glu_neg_149_75_1-2_3/1	N/A	N/A	N/A	N/A	N/A	N/A	N/A	N/A	N/A	N/A	N/A	N/A	N/A	N/A	N/A	N/A	N/A	N/A	N/A	N/A	N/A	N/A	N/A	N/A	N/A	N/A	N/A
Glu_neg_149_76_1-2_3/2	N/A	N/A	N/A	N/A	N/A	N/A	N/A	N/A	N/A	N/A	N/A	N/A	N/A	N/A	N/A	N/A	N/A	N/A	N/A	N/A	N/A	N/A	N/A	N/A	N/A	N/A	N/A
Glu_neg_150_75_1-2_4/1	N/A	N/A	N/A	N/A	N/A	N/A	N/A	N/A	N/A	N/A	N/A	N/A	N/A	N/A	N/A	N/A	N/A	N/A	N/A	N/A	N/A	N/A	N/A	N/A	N/A	N/A	N/A
Glu_neg_150_76_1-2_4/2	N/A	N/A	N/A	N/A	N/A	N/A	N/A	N/A	N/A	N/A	N/A	N/A	N/A	N/A	N/A	N/A	N/A	N/A	N/A	N/A	N/A	N/A	N/A	N/A	N/A	N/A	N/A
Glu_neg_151_76_1-2_5/2	N/A	N/A	N/A	N/A	N/A	N/A	N/A	N/A	N/A	N/A	N/A	N/A	N/A	N/A	N/A	N/A	N/A	N/A	N/A	N/A	N/A	N/A	N/A	N/A	N/A	N/A	N/A
Glu_neg_146_41_4-5_0/0	1.25224e+06	2.19014e+06	4.26919e+06	7.3264e+06	1.32271e+07	2.2136e+07	3.45207e+07	3.66485e+07	3.40816e+07	1.4075e+06	2.49023e+06	4.55345e+06	7.85913e+06	1.33512e+07	2.27625e+07	3.52654e+07	3.63686e+07	3.23061e+07	1.41247e+06	2.53087e+06	4.57917e+06	7.74154e+06	1.33648e+07	2.30951e+07	3.51725e+07	3.79518e+07	4.00098e+07
Glu_neg_147_41_4-5_1/0	49683	85825.1	177437	288549	528737	865861	1.40819e+06	1.48288e+06	1.37375e+06	63842.2	99839.9	186859	311033	542650	911202	1.40824e+06	1.48161e+06	1.29698e+06	58341.4	104659	187636	313873	543897	920074	1.45419e+06	1.55452e+06	1.62116e+06
Glu_neg_147_42_4-5_1/1	33995.6	56047.5	106848	180666	329617	557819	855942	915912	850021	37638.5	62717.8	117569	194725	326663	573945	879571	928170	802948	35153.9	63478.5	111170	187990	325673	580423	883932	957059	1.0097e+06
Glu_neg_148_41_4-5_2/0	7952.06	14629.4	28740.1	52681.3	93656	157407	245122	257222	235083	10644.2	17825	30573.1	58859	95519.3	160993	241687	263587	221970	8737.27	20260.7	32529.6	55900.9	96429.6	165136	250975	266802	284062
Glu_neg_148_42_4-5_2/1	4694.42	5298.56	6764.19	10323.3	18516.6	31988.2	44777.5	45084.7	43934	2357.27	N/A	7479.19	11235.3	15907.1	30428.7	39117.8	45029.5	39408.6	3205.51	3903.23	5409.58	10415.3	16107.7	27129.1	41605.8	48403.2	55084.1
Glu_neg_148_43_4-5_2/2	3523.23	4665.95	9228.45	15569.9	30583.2	52263.8	83972.1	85005.8	81504.3	2892.4	5233.8	9233.71	19281.9	30417.9	53924.3	87760.6	87499.8	78663.5	4080.24	7356.24	10455.5	18503.6	29368.8	54432	80905.2	94061	104027
Glu_neg_149_41_4-5_3/0	N/A	N/A	N/A	N/A	N/A	6485.33	9325.69	10899.5	9119.83	N/A	N/A	N/A	N/A	N/A	5258.19	6797.69	8461.9	13135.3	N/A	N/A	N/A	N/A	2066.85	6683.37	9340.65	9252.15	11331.3
Glu_neg_149_42_4-5_3/1	N/A	N/A	N/A	N/A	N/A	4406.63	6066.26	6799.65	6054.33	N/A	N/A	N/A	N/A	N/A	4512.43	4571.85	5627.04	6282.71	N/A	N/A	N/A	2625.5	3081.23	4804.23	7781.25	6377.74	6782.5
Glu_neg_149_43_4-5_3/2	N/A	N/A	N/A	N/A	1690.31	2145.92	3601.45	4684.14	2677.35	N/A	N/A	1436.11	N/A	1681.9	2678.67	3672.16	3037.55	3400.44	N/A	N/A	N/A	1766.93	2777.18	3041.17	3796.68	3985.76	3386.91
Glu_neg_150_42_4-5_4/1	N/A	N/A	N/A	N/A	N/A	N/A	N/A	N/A	N/A	N/A	N/A	N/A	N/A	N/A	N/A	N/A	N/A	N/A	N/A	N/A	N/A	N/A	N/A	N/A	N/A	N/A	N/A
Glu_neg_150_43_4-5_4/2	N/A	N/A	N/A	N/A	N/A	N/A	N/A	N/A	N/A	N/A	N/A	N/A	N/A	N/A	N/A	N/A	N/A	N/A	N/A	N/A	N/A	N/A	N/A	N/A	N/A	N/A	N/A
Glu_neg_151_43_4-5_5/2	N/A	N/A	N/A	N/A	N/A	N/A	N/A	N/A	N/A	N/A	N/A	N/A	N/A	N/A	N/A	N/A	N/A	N/A	N/A	N/A	N/A	N/A	N/A	N/A	N/A	N/A	N/A
Glu_neg_146_102_1-4_0/0	5.14603e+06	8.6841e+06	1.7007e+07	2.7946e+07	4.98027e+07	8.13936e+07	1.24816e+08	1.32825e+08	1.23906e+08	5.80992e+06	1.01178e+07	1.83006e+07	3.05972e+07	5.09012e+07	8.55606e+07	1.28381e+08	1.31967e+08	1.17862e+08	5.61721e+06	1.03574e+07	1.83445e+07	3.02322e+07	5.09714e+07	8.56778e+07	1.2692e+08	1.35608e+08	1.43517e+08
Glu_neg_147_102_1-4_1/0	54100.7	108176	203248	336327	649892	1.05536e+06	1.59376e+06	1.72113e+06	1.63781e+06	80959.1	135038	215291	376225	665692	1.12737e+06	1.6871e+06	1.76281e+06	1.53641e+06	84069.2	148297	231619	389548	651942	1.09411e+06	1.78232e+06	1.85364e+06	1.89524e+06
Glu_neg_147_103_1-4_1/1	264661	442508	879997	1.41951e+06	2.58582e+06	4.30211e+06	6.43088e+06	6.9356e+06	6.5447e+06	308217	525537	967988	1.51545e+06	2.71195e+06	4.31951e+06	6.61436e+06	7.03678e+06	6.27671e+06	300285	522713	925743	1.52112e+06	2.6317e+06	4.50428e+06	6.69211e+06	7.15991e+06	7.59923e+06
Glu_neg_148_103_1-4_2/1	N/A	8606.45	10093.5	22183.8	26086.5	57677.6	99591.9	86636.8	86464.5	5837.94	7395.36	16347.1	24519	35028.6	56601.1	114827	92649.1	43137.3	2793.12	9339.16	15957.7	19078.5	30366.1	53613.3	86502.2	89720.4	104004
Glu_neg_148_104_1-4_2/2	29289.9	67933.7	84508.4	153117	272254	486044	727157	762849	653904	36833.7	49108.6	101036	151135	274656	456457	728290	765643	697002	34925.7	56430	111003	154974	281179	490666	728913	746767	810627
Glu_neg_149_104_1-4_3/2	N/A	N/A	N/A	N/A	N/A	6237.54	7394.69	6227.77	7783.83	N/A	N/A	N/A	N/A	N/A	3891.94	6227.13	10896.5	5128.46	N/A	N/A	N/A	N/A	N/A	5895.47	8547.24	12064.6	13244
Glu_neg_149_105_1-4_3/3	N/A	N/A	N/A	6194.05	10453.4	23398.8	24264.3	34081.9	28053.5	N/A	N/A	N/A	5434.5	12064.6	16738.7	29279.3	29188.2	30706.9	2275.75	N/A	3789.44	9647.92	17510.9	20414.6	35027.6	32094.2	36639.5
Glu_neg_150_105_1-4_4/3	N/A	N/A	N/A	N/A	N/A	N/A	N/A	N/A	N/A	N/A	N/A	N/A	N/A	N/A	N/A	N/A	N/A	N/A	N/A	N/A	N/A	N/A	N/A	N/A	N/A	N/A	N/A
Glu_neg_150_106_1-4_4/4	N/A	N/A	N/A	N/A	N/A	N/A	N/A	N/A	N/A	N/A	N/A	N/A	N/A	N/A	N/A	N/A	N/A	N/A	N/A	N/A	N/A	N/A	N/A	N/A	N/A	N/A	N/A
Glu_neg_151_106_1-4_5/4	N/A	N/A	N/A	N/A	N/A	N/A	N/A	N/A	N/A	N/A	N/A	N/A	N/A	N/A	N/A	N/A	N/A	N/A	N/A	N/A	N/A	N/A	N/A	N/A	N/A	N/A	N/A

## Sheet: S8
Fig 1G, Isotopomer Distribution
	Glu_9_1	Glu_8_1	Glu_7_1	Glu_6_1	Glu_5_1	Glu_4_1	Glu_3_1	Glu_2_1	Glu_1_1	Glu_9_2	Glu_8_2	Glu_7_2	Glu_6_2	Glu_5_2	Glu_4_2	Glu_3_2	Glu_2_2	Glu_1_2	Glu_9_3	Glu_8_3	Glu_7_3	Glu_6_3	Glu_5_3	Glu_4_3	Glu_3_3	Glu_2_3	Glu_1_3
Total conc. (nG/mL)	0.00305176	0.012207	0.0488281	0.195312	0.78125	3.125	12.5	50	200	0.00305176	0.012207	0.0488281	0.195312	0.78125	3.125	12.5	50	200	0.00305176	0.012207	0.0488281	0.195312	0.78125	3.125	12.5	50	200
00000	0.933056	0.935089	0.933161	0.93422	0.934801	0.932871	0.933319	0.933216	0.933762	0.925692	0.931229	0.933284	0.933066	0.933413	0.933089	0.933004	0.932267	0.933092	0.92983	0.93286	0.934687	0.932803	0.932258	0.932968	0.932504	0.933013	0.932689
10000	0.0119997	0.0122267	0.0114055	0.0118589	0.0127116	0.0123072	0.0117905	0.0119218	0.0115998	0.0142647	0.0136337	0.0140497	0.0115125	0.0124767	0.0113767	0.011745	0.0121795	0.0119501	0.0109808	0.0118064	0.0118978	0.011366	0.0117349	0.0119023	0.0119414	0.0123501	0.0124145
01000	0.0137379	0.0141186	0.0148469	0.0139131	0.0118131	0.0129943	0.0133852	0.0138798	0.0135455	0.013608	0.015652	0.0134889	0.0147082	0.0125344	0.0142492	0.0137816	0.0136662	0.0136489	0.0180241	0.0142384	0.0128379	0.0146262	0.0143447	0.0136629	0.0134931	0.0131422	0.0134278
11000	0.00199376	0.00267035	0.00281459	0.00201587	0.00242344	0.0025472	0.00247021	0.00244071	0.00240172	0.00435046	0.00302018	0.00195711	0.00259622	0.00233607	0.00241598	0.00249481	0.00243791	0.00252059	0.00194415	0.00247643	0.00205897	0.00276192	0.0027707	0.00253576	0.00254273	0.00239152	0.00243349
00100	0.0103001	0.00847045	0.0110206	0.0110569	0.0111887	0.0106444	0.0114281	0.0108108	0.010931	0.0120852	0.00846546	0.009768	0.00987771	0.0116576	0.010544	0.0109241	0.0111108	0.0107888	0.0103406	0.0121431	0.0122349	0.0112167	0.0111771	0.0107521	0.0116	0.0113117	0.0108953
10100	0	0	0	0	0	0	0	0	0	0	0	0	0	0	0	0	0	0	0	0	0	0	0	0	0	0	0
01100	0	0.000189281	0.000291081	0.000761314	0.000938202	0.0012357	0.00117765	0.0010035	0.000960116	0.000988726	0.00054345	0.000246829	0.00128002	0.00136918	0.00120287	0.0010657	0.00118461	0.00110641	0	0.000577182	0.00109842	0.000944916	0.0013197	0.00117424	0.00106922	0.000980373	0.00105824
11100	1.63e-07	0	0	2.43e-05	6e-06	6.29e-05	2.96e-05	5.07e-05	4.42e-05	1.41e-07	8.07e-08	0	1.04e-05	1.21e-05	2.86e-05	2.41e-05	2.42e-05	6.94e-05	4.43e-05	7.73e-08	2.26e-05	0	1.22e-05	3.15e-05	3.09e-05	1.56e-05	4.22e-05
00010	0.0127512	0.0131936	0.0116018	0.0117346	0.0121142	0.0128339	0.0112551	0.0117538	0.0120187	0.0114776	0.0123358	0.0133258	0.0110874	0.0118496	0.0112224	0.0117303	0.0123252	0.012026	0.0105163	0.0098651	0.011034	0.0101333	0.0110864	0.0117508	0.0116946	0.0117148	0.0121517
10010	0	0	0	0	0	0	0	0	0	0	0	0	0	0	0	0	0	0	0	0	0	0	0	0	0	0	0
01010	0	0	0	0	0	0	0	0	0	0	0	0	0	0	0	0	0	0	0	0	0	0	0	0	0	0	0
11010	0	0	0	0	0	0	0	0	0	0	0	0	0	0	0	0	0	0	0	0	0	4.18e-05	0	0	0	0	0
00110	0.00214761	0.00213817	0.001771	0.000939115	0.0012363	0.00146908	0.00123473	0.00125737	0.00125442	0.00330884	0.00123369	0.00158159	0.0012797	0.0012054	0.00128031	0.00121458	0.00120908	0.00133719	0.00212644	0.0012844	0.000754026	0.00132916	0.00135217	0.00122068	0.0012797	0.00123597	0.00130215
10110	0	0	0	0	0	0	0	0	0	0	0	0	0	0	0	0	0	0	0	0	0	0	0	0	0	0	0
01110	1.88e-07	0	0	2.68e-05	9.66e-06	3.72e-05	5.2e-05	5.09e-05	4e-05	1.62e-07	9.29e-08	0	1.31e-05	1.58e-05	2.19e-05	4.01e-05	4.61e-05	3.99e-05	4.88e-05	8.9e-08	2.49e-05	6.6e-05	9.82e-05	3.72e-05	6.37e-05	4.51e-05	3.71e-05
11110	1.9e-07	1.1e-07	5.67e-08	3.36e-08	1.85e-08	1.09e-08	7e-09	6.51e-09	7.01e-09	1.65e-07	9.41e-08	5.04e-08	2.96e-08	1.74e-08	1.02e-08	6.72e-09	6.53e-09	7.31e-09	1.64e-07	9.02e-08	4.97e-08	2.97e-08	1.72e-08	1e-08	6.6e-09	6.13e-09	5.84e-09
00001	0.0116842	0.00898644	0.0103199	0.0113934	0.00960605	0.010177	0.0104944	0.0104894	0.00978081	0.0112961	0.0115423	0.00985915	0.0112538	0.00978252	0.0111849	0.010785	0.01051	0.0101527	0.0135942	0.0132412	0.0104147	0.0119684	0.0109992	0.0109022	0.0102954	0.0104787	0.0104007
10001	0.000299938	6.34e-05	0.000820452	0.000443005	0.000779425	0.00117412	0.000996694	0.000873709	0.000916709	0.00177672	0.000666995	0.000227956	0.00154373	0.000947867	0.00101516	0.000965365	0.000896497	0.00101265	0.000496388	4.49e-06	0.000409792	0.00116211	0.00131686	0.00102445	0.00101685	0.000878613	0.000999372
01001	0	0	0	0	0	0	0	0	0	0	0	0	0	0	0	0	0	0	0	0	0	0	0	0	0	0	0
11001	9.81e-08	0.000207441	0.000161142	0	0	0	0	2.38e-06	5.59e-06	8.48e-08	4.85e-08	0	0	0	1.76e-05	1.67e-05	2.54e-05	0	0	4.65e-08	0	2.87e-05	0	3.21e-05	3.22e-05	4.27e-05	1.27e-05
00101	0	0	0	0	0	0	0	0	0	0	0	0	0	0	0	0	0	0	0	0	0	0	0	0	0	0	0
10101	0	0	0	0	0	2.42e-05	0	2.21e-06	9.83e-06	0	0	0	0	0	2.42e-05	7.31e-07	3.5e-06	2.93e-05	0	0	0	0	0	2.64e-05	0	1.33e-05	1.78e-05
01101	0	0	0	0	0	0	0	0	0	0	0	0	0	0	0	0	0	0	0	0	0	0	0	0	0	0	0
11101	1.06e-07	6.12e-08	3.16e-08	1.87e-08	1.03e-08	6.07e-09	3.9e-09	3.62e-09	3.9e-09	9.15e-08	5.24e-08	2.81e-08	1.65e-08	9.66e-09	5.68e-09	3.74e-09	3.63e-09	4.06e-09	9.14e-08	5.02e-08	2.77e-08	1.65e-08	9.55e-09	5.57e-09	3.67e-09	3.41e-09	3.25e-09
00011	0.000497399	0.000190429	0.000850812	0.000342351	0.000773661	0.000994933	0.000951467	0.000801334	0.000962323	0.00244845	0.00111816	0.000514788	0.00126702	0.00114162	0.00112609	0.00099817	0.000879287	0.000855013	0.000512074	0.000664813	0.000614595	0.00100123	0.00112546	0.00091109	0.000918267	0.000890258	0.000940479
10011	9.8e-08	0.000207441	0.000161142	0	0	0	0	0	0	8.46e-08	4.84e-08	3.2e-05	0	0	0	0	0	0	0	4.64e-08	0	1.89e-05	0	0	0	0	0
01011	0	0	0	0	0	0	0	0	0	0	0	9.65e-07	0	0	0	0	0	0	0	0	0	0	0	0	0	0	0
11011	0	0	0	0	0	0	0	0	0	0	0	0	0	0	0	0	0	0	0	0	0	0	0	0	0	0	0
00111	1.64e-07	0	0	0	6.13e-05	1.7e-05	7.07e-05	4.48e-05	3.56e-05	1.41e-07	8.09e-08	3.3e-05	3.3e-05	4.98e-05	3.52e-05	5.17e-05	4.6e-05	2.92e-05	0	7.75e-08	0	0	8.61e-05	3.37e-05	4.13e-05	4.76e-05	4.51e-05
10111	9.2e-08	5.31e-08	2.74e-08	1.62e-08	8.91e-09	5.27e-09	3.38e-09	3.14e-09	3.38e-09	7.94e-08	4.54e-08	2.43e-08	1.43e-08	8.38e-09	4.93e-09	3.25e-09	3.15e-09	3.53e-09	7.93e-08	4.36e-08	2.4e-08	1.43e-08	8.29e-09	4.83e-09	3.19e-09	2.96e-09	2.82e-09
01111	2.04e-07	1.18e-07	6.09e-08	3.61e-08	1.98e-08	1.17e-08	7.52e-09	6.99e-09	7.53e-09	1.77e-07	1.01e-07	5.41e-08	3.18e-08	1.86e-08	1.1e-08	7.22e-09	7.01e-09	7.84e-09	1.76e-07	9.69e-08	5.34e-08	3.19e-08	1.84e-08	1.07e-08	7.09e-09	6.58e-09	6.27e-09
11111	3.62e-07	2.09e-07	1.08e-07	6.39e-08	3.51e-08	2.08e-08	1.33e-08	1.24e-08	1.33e-08	3.13e-07	1.79e-07	9.59e-08	5.63e-08	3.3e-08	1.94e-08	1.28e-08	1.24e-08	1.39e-08	3.12e-07	1.72e-07	9.46e-08	5.65e-08	3.26e-08	1.9e-08	1.26e-08	1.17e-08	1.11e-08
Fig S2B, Natural Abundance Corrected Isotopomer Distribution
	Glu_9_1	Glu_8_1	Glu_7_1	Glu_6_1	Glu_5_1	Glu_4_1	Glu_3_1	Glu_2_1	Glu_1_1	Glu_9_2	Glu_8_2	Glu_7_2	Glu_6_2	Glu_5_2	Glu_4_2	Glu_3_2	Glu_2_2	Glu_1_2	Glu_9_3	Glu_8_3	Glu_7_3	Glu_6_3	Glu_5_3	Glu_4_3	Glu_3_3	Glu_2_3	Glu_1_3
Total conc. (nG/mL)	0.00305176	0.012207	0.0488281	0.195312	0.78125	3.125	12.5	50	200	0.00305176	0.012207	0.0488281	0.195312	0.78125	3.125	12.5	50	200	0.00305176	0.012207	0.0488281	0.195312	0.78125	3.125	12.5	50	200
00000	0.998575	1	0.99978	1	1	0.999875	0.999359	0.999216	0.999326	0.994701	0.998639	0.999264	1	0.999552	0.999407	0.999402	0.998542	0.999056	0.99553	1	1	0.999822	0.999536	0.999165	0.998541	0.999029	0.999121
10000	1.78197e-05	0	0	0	0.00044016	9.7243e-05	0.000407397	0.00048883	0.000225954	0.00231436	0.00142972	0.00158575	0	0.000640834	0	0.000171078	0.000559681	0.000546807	0	0	0	0	0	0.000543647	0.000436117	0.000796057	0.000667686
01000	0	0.000187554	0.00127925	0	0	0	0	0.000428053	0.000522197	0	0.000618893	0	0.000511428	0	0.000515263	0.000259109	0.000299412	0.000358176	0.00326443	0	0	0.000716633	0.000772626	0.000136223	0.000223749	0	5.55578e-05
11000	0	0.000768821	0.000135948	0.000148145	0.00015512	9.46405e-05	0.000204469	0.000158132	9.90889e-05	0.000716212	0.000497102	0	3.47922e-05	4.00498e-05	8.91249e-05	0.000185982	0.000159318	0.000184902	0	0.000649917	0.000389607	0.000301504	0.000262692	0.000173489	0.000235492	0.000115367	0.000148177
00100	0	0	2.91981e-05	0	0	0	0.000462317	0	0	0.00118718	0	0	0	0.000370495	0	0	0.000142358	0	0	0.000471425	0.000703755	0.000235664	0.000197299	0	0.0006612	0.000180727	0
10100	0	0	0	8.0694e-05	0	7.78353e-05	0	0	0	0	0	0	1.98775e-05	0	0	0	2.64775e-05	0	0	0	0	0	0	2.14851e-05	0	0	0
01100	0	0	0	0	0	0	0	0	0	0	0	0	0	0.000142544	0	0	0	0	0	0	9.99533e-05	0	0	0	0	0	0
11100	0	0	0	0	0	0	0	0	0	0	0	0	0	0	0	0	0	0	0	0	0	0	0	0	0	0	0
00010	0.00208983	0.000258604	0.00118057	0.00151293	0.000865846	0.00172722	0.00124783	0.00162307	0.00167793	0.00115417	0.0006081	0.00128651	0.000451775	0.0011927	0.0010283	0.00165358	0.00213814	0.00175533	0.000486654	0	0.000388801	0.000131544	0.000918815	0.00169399	0.00148226	0.00160849	0.00171059
10010	0	0	0	0	0	0	0	0	0	0	0	0	0	0	0	0	0	0	0	0	0	0	0	0	0	0	0
01010	0	0	0	0	0	0	0	0	0	0	0	0	0	0	0	0	0	0	0	0	0.000124879	0	0	0	0	0	0
11010	0	0	0	0	0	0	0	0	0	0	0	0	0	0	0	0	0	0	0	0	0	0	0	0	0	0	0
00110	0.000720882	0.0011273	9.07996e-05	0.000143506	0.000182103	0.000432595	0.000284354	0.000231782	0.000154527	0.00120344	0	0.000406971	0.000106783	0.000211972	0.00024673	0.000178754	0.000253172	0.000303506	0.00102518	0.000491357	7.35009e-05	0.000105921	0.000233668	0.00019679	0.000248263	0.000213929	0.00029834
10110	0	0	0	0	0	0	0	0	0	0	0	0	0	0	0	0	0	0	0	0	0	1.06363e-05	0	0	0	0	0
01110	0	0	0	0	0	0	0	0	0	0	0	0	0	0	0	0	0	0	0	0	0	0	2.40637e-05	0	0	0	0
11110	1.93744e-05	4.35179e-06	3.43538e-07	0	0	0	0	0	0	1.385e-05	6.42494e-06	5.18615e-07	0	0	0	0	0	0	1.59095e-05	5.3543e-06	8.22728e-07	0	0	0	0	0	0
00001	0.00082062	0	0	2.28798e-05	0	0	0	0	0	0.000170735	0.000181571	0	0.000424813	0	0.000546554	6.07101e-05	0	0	0.00207886	0.00111186	0	0.00094366	9.31203e-05	0.000373642	0	0	0
10001	0	0	0	0	0	0	0	0	0	0	0	0	0.000121928	0	0	0	0	0	0	0	0	0	0	0	0	0	0
01001	0	0	0	0	0	0	0	0	0	0	0	0	0	0	0	0	0	0	0	0	0.000129461	0	0	0	0	0	0
11001	0	0.000153303	0.000102222	0	0	0	0	0	0	0	0	0	0	0	0	0	0	0	0	0	0	0	0	0	0	0	0
00101	0.000693071	0.000102578	0.000195244	0.000129837	9.14701e-05	0	0	0	0.000111255	0.000153734	0	0.000364235	0.000119925	0.000151529	0.000130908	0	0	0	0	0	8.67089e-05	0.000112636	5.10025e-05	0	0	0	0
10101	0	0	0	0	0	0	0	0	0	0	0	0	0	0	0	0	0	0	0	0	0	0	0	0	0	0	0
01101	0	0	0	0	0	0	0	0	0	0	0	0	0	0	0	0	0	0	0	0	0	0	0	0	0	0	0
11101	4.59506e-06	0	0	0	0	0	0	0	0	3.29692e-06	3.9023e-06	0	0	0	0	0	0	0	4.56383e-06	1.71296e-06	0	0	0	0	0	0	0
00011	0	0	0	0	0	3.54197e-05	0.000129183	2.83064e-05	0.000121228	0.000567007	0.000308533	0	0.00010304	0.000202541	0.000156981	0.000177913	6.27158e-05	1.06439e-07	0.000295005	0.000375181	0.000236048	5.54367e-06	2.07687e-05	1.5062e-05	9.9327e-05	0.000139244	0.000148313
10011	0	0.000214013	0.000151705	0	0	0	0	0	0	0	0	0	0	0	0	0	0	0	0	0	0	0	0	0	0	0	0
01011	0	0	0	0	0	0	0	0	0	0	0	0	0	0	0	0	0	0	0	0	0	0	0	0	0	0	0
11011	0	0	0	0	0	0	0	0	0	0	0	0	0	0	0	0	0	0	0	0	0	0	0	0	0	0	0
00111	0	0	0	0	0	0	2.86656e-05	1.10575e-05	0	0	0	0	0	0	0	5.03719e-06	6.03129e-06	4.55896e-06	0	0	0	0	5.81506e-05	4.81523e-06	1.1094e-05	1.49117e-05	7.96985e-06
10111	1.29376e-05	0	0	0	0	0	0	0	0	8.96377e-06	3.71084e-06	1.53538e-06	0	0	0	0	0	0	9.44633e-06	3.79511e-06	9.65939e-07	0	0	0	0	0	0
01111	2.14572e-05	1.24338e-05	3.99737e-06	1.94758e-06	0	0	0	0	0	1.84375e-05	1.01053e-05	4.34523e-06	9.8738e-07	0	0	0	0	0	1.91228e-05	9.32199e-06	3.7355e-06	1.22425e-06	0	0	0	0	0
11111	3.82702e-05	2.12112e-05	1.0646e-05	6.55698e-06	3.50643e-06	1.94839e-06	1.06006e-06	1.02799e-06	1.16482e-06	3.32839e-05	1.9064e-05	1.01683e-05	5.92305e-06	3.34053e-06	1.84187e-06	1.09591e-06	1.04813e-06	1.22492e-06	3.35774e-05	1.83256e-05	1.00907e-05	5.95993e-06	3.12512e-06	1.81286e-06	1.0575e-06	9.5486e-07	9.05496e-07

## Sheet: S9
Fig 1H, Raw Data
Sample Name	Glu2_9_1	Glu2_8_1	Glu2_7_1	Glu2_6_1	Glu2_5_1	Glu2_4_1	Glu2_3_1	Glu2_2_1	Glu2_1_1	Glu2_9_2	Glu2_8_2	Glu2_7_2	Glu2_6_2	Glu2_5_2	Glu2_4_2	Glu2_3_2	Glu2_2_2	Glu2_1_2	Glu2_9_3	Glu2_8_3	Glu2_7_3	Glu2_6_3	Glu2_5_3	Glu2_4_3	Glu2_3_3	Glu2_2_3	Glu2_1_3
Total conc. (nG/mL)	0.00305176	0.012207	0.0488281	0.195312	0.78125	3.125	12.5	50	200	0.00305176	0.012207	0.0488281	0.195312	0.78125	3.125	12.5	50	200	0.00305176	0.012207	0.0488281	0.195312	0.78125	3.125	12.5	50	200
Glu_pos_148_56_2-4_0/0	52178.3	59506	162592	583597	2.15345e+06	8.22278e+06	3.10784e+07	9.28806e+07	1.73253e+08	49339.2	76188.9	199767	673894	2.31114e+06	9.82089e+06	3.46163e+07	1.04728e+08	1.79191e+08	71330.3	84383.3	144269	560177	2.13492e+06	8.10186e+06	3.03263e+07	9.67326e+07	1.85523e+08
Glu_pos_149_56_2-4_1/0	N/A	N/A	N/A	14337.9	51824.6	214043	706220	2.32125e+06	4.12746e+06	N/A	N/A	N/A	18811	76274.2	214995	841839	2.508e+06	4.27876e+06	N/A	N/A	N/A	10377.9	51224.2	212156	692554	2.32136e+06	4.66039e+06
Glu_pos_149_57_2-4_1/1	N/A	N/A	15969.2	26850	117666	405464	1.37463e+06	4.23462e+06	7.66282e+06	N/A	N/A	8853	23026	87212.7	443602	1.53585e+06	4.87044e+06	7.91844e+06	N/A	N/A	8370.04	25969.3	90385.8	362879	1.38469e+06	4.36443e+06	8.41355e+06
Glu_pos_150_56_2-4_2/0	N/A	N/A	N/A	N/A	24545.4	87132.3	297152	880574	1.82982e+06	N/A	N/A	N/A	13810.3	21072.5	79706.9	321896	958982	1.633e+06	N/A	N/A	N/A	N/A	31918.8	108688	306875	951565	1.84548e+06
Glu_pos_150_57_2-4_2/1	N/A	N/A	14300	60936.5	180007	628094	2.6603e+06	7.75864e+06	1.44203e+07	N/A	N/A	13642.2	55822.2	213893	878595	2.77101e+06	8.58698e+06	1.46293e+07	5749.43	9112.05	17510.7	44108.7	217227	688541	2.37588e+06	7.86298e+06	1.53715e+07
Glu_pos_150_58_2-4_2/2	N/A	N/A	37377.9	145006	563227	2.28437e+06	8.16663e+06	2.55652e+07	4.60214e+07	N/A	18603.3	40290	189637	643898	2.60263e+06	9.63299e+06	2.78742e+07	4.86362e+07	N/A	N/A	55082	182321	578346	2.25693e+06	8.40444e+06	2.61516e+07	5.04237e+07
Glu_pos_151_57_2-4_3/1	N/A	N/A	N/A	N/A	N/A	N/A	65441.8	130023	203278	N/A	N/A	N/A	N/A	N/A	N/A	N/A	127915	196582	N/A	N/A	N/A	N/A	N/A	N/A	N/A	107183	219940
Glu_pos_151_58_2-4_3/2	10966.9	N/A	N/A	N/A	26153.9	78174.2	289780	799876	1.46128e+06	N/A	N/A	N/A	N/A	17513.6	93503.5	277633	860980	1.56465e+06	N/A	N/A	N/A	11673.7	N/A	64215.7	232155	833686	1.65799e+06
Glu_pos_151_59_2-4_3/3	N/A	N/A	N/A	N/A	20530.1	40543.8	133030	423663	819202	N/A	N/A	N/A	7758.24	N/A	54359.7	176931	509259	829148	N/A	N/A	N/A	N/A	15444.1	49295.6	132871	489066	851340
Glu_pos_152_58_2-4_4/2	N/A	N/A	N/A	N/A	N/A	137492	237616	757147	1.29295e+06	N/A	N/A	N/A	N/A	N/A	78847.2	311685	823766	1.3764e+06	N/A	N/A	N/A	N/A	N/A	68300.1	206477	703226	1.49967e+06
Glu_pos_152_59_2-4_4/3	N/A	N/A	N/A	N/A	N/A	122418	299038	720961	1.28182e+06	N/A	N/A	N/A	N/A	N/A	102073	266084	672184	1.34375e+06	N/A	N/A	N/A	N/A	N/A	N/A	294522	753184	1.32781e+06
Glu_pos_153_59_2-4_5/3	N/A	N/A	173545	320357	1.31738e+06	4.539e+06	1.6664e+07	5.2039e+07	9.56964e+07	N/A	N/A	N/A	459891	1.22546e+06	5.19868e+06	1.88897e+07	5.80512e+07	9.9848e+07	N/A	N/A	N/A	403074	1.14021e+06	4.50792e+06	1.69739e+07	5.24164e+07	1.04015e+08
Glu_pos_148_84_2-5_0/0	N/A	33848.9	103018	332754	1.31361e+06	5.03392e+06	1.76207e+07	5.16154e+07	9.13206e+07	N/A	40110.9	99813.7	371062	1.49455e+06	5.7696e+06	1.97729e+07	5.72242e+07	9.30172e+07	24839.6	23369.4	81752.9	341228	1.25282e+06	4.92028e+06	1.74968e+07	5.20311e+07	9.74211e+07
Glu_pos_149_84_2-5_1/0	N/A	N/A	N/A	N/A	N/A	75900	205685	732847	1.36946e+06	N/A	N/A	N/A	N/A	22804.2	92109.9	297206	779808	1.3038e+06	N/A	N/A	N/A	N/A	16719.3	72262.5	255697	730296	1.29205e+06
Glu_pos_149_85_2-5_1/1	N/A	N/A	N/A	24030.2	65518.9	315346	947115	3.03352e+06	5.20368e+06	N/A	N/A	N/A	24001.9	83836.3	360291	1.10854e+06	3.08939e+06	5.30951e+06	N/A	N/A	N/A	17512	66102.5	257830	1.01502e+06	2.98153e+06	5.46056e+06
Glu_pos_150_85_2-5_2/1	N/A	N/A	N/A	41510.7	117293	418693	1.59949e+06	4.59902e+06	8.13641e+06	N/A	N/A	N/A	48651.9	149871	514505	1.76209e+06	4.72856e+06	8.51378e+06	N/A	N/A	7134.03	21403.9	117423	398208	1.61595e+06	4.66756e+06	8.65492e+06
Glu_pos_150_86_2-5_2/2	N/A	N/A	31131	105652	360824	1.36912e+06	5.05462e+06	1.5421e+07	2.59031e+07	N/A	N/A	15568.9	74903.2	378219	1.69602e+06	5.74205e+06	1.62777e+07	2.72132e+07	N/A	N/A	22703.4	86439.6	467967	1.39945e+06	5.12381e+06	1.52821e+07	2.80011e+07
Glu_pos_151_86_2-5_3/2	N/A	N/A	N/A	N/A	10378	35695	106324	347393	695154	N/A	N/A	N/A	N/A	N/A	57721.1	156366	336936	696919	N/A	N/A	N/A	N/A	N/A	40888	119366	360950	676497
Glu_pos_151_87_2-5_3/3	N/A	N/A	N/A	N/A	N/A	26599	160264	396481	762319	N/A	N/A	N/A	N/A	N/A	50005.5	136872	523293	735315	N/A	N/A	N/A	N/A	N/A	40865.9	163247	433682	733846
Glu_pos_152_87_2-5_4/3	N/A	N/A	N/A	N/A	9727.94	60977.3	197891	555653	1.13047e+06	N/A	N/A	N/A	N/A	17515.9	70704.8	222551	683874	1.1359e+06	N/A	N/A	N/A	N/A	22701.6	82389.2	239367	606403	1.10433e+06
Glu_pos_152_88_2-5_4/4	N/A	N/A	N/A	7784	N/A	14271.9	64873.7	214224	329100	N/A	N/A	N/A	N/A	N/A	22225.9	60696	228386	292628	N/A	N/A	N/A	N/A	N/A	5981.5	67463.8	169958	320288
Glu_pos_153_88_2-5_5/4	N/A	28541.8	46707.1	229720	849198	3.49111e+06	1.169e+07	3.33913e+07	6.00086e+07	N/A	18926.8	63584.8	221252	939777	3.77044e+06	1.34137e+07	3.83165e+07	6.18464e+07	N/A	16862.1	46095.6	215788	859265	3.18362e+06	1.14671e+07	3.53852e+07	6.42686e+07
Glu_neg_146_74_1-2_0/0	N/A	9337.85	22615.7	66082.2	294474	1.04415e+06	3.62883e+06	1.05715e+07	1.85178e+07	N/A	5914.35	20591	73916.4	306045	1.17306e+06	3.87116e+06	1.11419e+07	1.87285e+07	N/A	N/A	17093	48042.2	241828	988443	3.53596e+06	1.07804e+07	2.05712e+07
Glu_neg_147_74_1-2_1/0	N/A	N/A	N/A	5123.49	12265.7	46208.3	147261	420530	761796	N/A	N/A	N/A	2577.36	11859.2	46728.1	156908	440899	753947	N/A	N/A	N/A	3388.79	10315.8	38683	136260	439055	831499
Glu_neg_147_75_1-2_1/1	N/A	N/A	N/A	N/A	12938.7	35515.7	102862	308247	521439	N/A	N/A	N/A	N/A	9450.67	38516.8	113063	322605	540706	N/A	N/A	N/A	N/A	9873.94	30197.9	108061	314935	591037
Glu_neg_148_74_1-2_2/0	N/A	N/A	4002.6	17858.3	90543.1	306737	1.06435e+06	3.10137e+06	5.44826e+06	N/A	N/A	5140.45	21847.8	81488.6	342481	1.13053e+06	3.32631e+06	5.53417e+06	N/A	N/A	3394.17	14881.8	69281.9	288454	1.04729e+06	3.21593e+06	6.13884e+06
Glu_neg_148_75_1-2_2/1	N/A	N/A	N/A	N/A	N/A	3807.56	12032.2	28493.3	55465.9	N/A	N/A	N/A	N/A	N/A	2909.83	12402.5	34327.3	58123.1	N/A	N/A	N/A	N/A	N/A	N/A	10003.7	30554.5	59110
Glu_neg_148_76_1-2_2/2	N/A	N/A	N/A	8614.36	23435.2	93400.4	332121	981143	1.6765e+06	N/A	N/A	N/A	7979.93	24443	102950	348280	1.02221e+06	1.74184e+06	N/A	N/A	N/A	4684.19	21301.1	93462.8	314416	982694	1.84847e+06
Glu_neg_149_74_1-2_3/0	N/A	N/A	N/A	N/A	1459.34	5740.49	21793.7	62635.2	117816	N/A	N/A	N/A	N/A	2428.43	5451.2	18241.3	63639	113938	N/A	N/A	N/A	N/A	N/A	5629.19	19358.3	61500.9	119923
Glu_neg_149_75_1-2_3/1	N/A	N/A	N/A	N/A	N/A	N/A	36617.2	71755.6	125217	N/A	N/A	N/A	N/A	N/A	N/A	32199.2	82829.8	132338	N/A	N/A	N/A	N/A	N/A	N/A	N/A	26119.1	83830.2
Glu_neg_149_76_1-2_3/2	N/A	N/A	N/A	N/A	N/A	3190.63	11704.4	39755.8	60960.4	N/A	N/A	N/A	N/A	N/A	4195.99	13625.5	35152.6	54541.4	N/A	2722.35	N/A	N/A	N/A	2109.88	12601.2	34739.4	70625.7
Glu_neg_150_75_1-2_4/1	N/A	N/A	N/A	N/A	N/A	6974.37	18812.3	57981.8	105495	N/A	N/A	N/A	N/A	2488.78	5680.85	22170.3	61172.2	97419.3	N/A	N/A	N/A	N/A	N/A	6014.49	20965.6	58075.4	118744
Glu_neg_150_76_1-2_4/2	N/A	N/A	N/A	N/A	2685.07	15529.7	43340.4	112780	210997	N/A	N/A	1292.65	N/A	N/A	16338.3	43838.6	127253	201752	N/A	N/A	N/A	N/A	N/A	16450.9	46835.5	117914	208128
Glu_neg_151_76_1-2_5/2	N/A	2648.16	9257.28	46180.8	172304	619970	2.13962e+06	6.1969e+06	1.0922e+07	N/A	3116.89	12741.3	42126.5	179716	659059	2.27731e+06	6.63665e+06	1.11471e+07	N/A	3562.87	6965.53	32048.1	140814	588323	2.06952e+06	6.44515e+06	1.2342e+07
Glu_neg_146_41_4-5_0/0	4771.34	11671.9	19316.1	71729.4	291687	1.11003e+06	3.81332e+06	1.10301e+07	1.93466e+07	4017.74	6555.16	19819.6	71560.2	307167	1.19123e+06	4.00923e+06	1.1697e+07	1.96e+07	4291.83	5543.08	11405.3	56395.2	249554	1.02107e+06	3.66059e+06	1.14086e+07	2.15501e+07
Glu_neg_147_41_4-5_1/0	N/A	N/A	N/A	2809.57	19022	58500.5	157506	479784	842151	N/A	N/A	N/A	4172.21	17827.7	59112	172481	515151	858671	N/A	N/A	N/A	N/A	12940.1	43656.6	156580	495670	950803
Glu_neg_147_42_4-5_1/1	N/A	N/A	N/A	2561.23	9174.58	31640.7	108505	311483	541109	N/A	N/A	N/A	N/A	8373.38	31317.4	108584	326242	548389	N/A	N/A	N/A	N/A	11263.8	27402.3	107743	310498	581304
Glu_neg_148_41_4-5_2/0	N/A	N/A	2514.98	5961.65	30913.5	111723	385703	1.09961e+06	1.9448e+06	N/A	N/A	N/A	6827.31	28641.4	123961	401118	1.16045e+06	1.97947e+06	N/A	N/A	N/A	5032.25	27427.4	102911	366205	1.14994e+06	2.14139e+06
Glu_neg_148_42_4-5_2/1	N/A	N/A	9235.68	21061.9	86624	322293	1.07806e+06	3.12282e+06	5.52275e+06	N/A	N/A	5424.63	21346.1	86496.1	342105	1.14538e+06	3.33083e+06	5.61488e+06	N/A	N/A	3656.15	16766.5	70789.6	283601	1.03608e+06	3.25298e+06	6.14534e+06
Glu_neg_148_43_4-5_2/2	N/A	N/A	N/A	N/A	2857.51	7633.25	24190.3	68987.4	124078	N/A	N/A	N/A	N/A	1943.17	7586.18	23028.5	66569	118254	N/A	N/A	N/A	N/A	2055.03	5480.65	19761.6	65649.4	128637
Glu_neg_149_41_4-5_3/0	N/A	N/A	N/A	N/A	N/A	N/A	7730.69	23390.8	37806.6	N/A	N/A	N/A	N/A	N/A	3034.3	7668.37	20283.4	40352.5	N/A	N/A	N/A	N/A	N/A	4851.55	7157.71	22713	43883.3
Glu_neg_149_42_4-5_3/1	N/A	N/A	N/A	N/A	4625.56	11877	40845.2	118422	199619	N/A	N/A	N/A	N/A	4170.09	14226.5	46530.8	127168	202341	N/A	N/A	N/A	N/A	3231.92	11555.2	39920.8	124593	231121
Glu_neg_149_43_4-5_3/2	N/A	N/A	N/A	N/A	1038.94	5081.28	16927	42635.6	72862.7	N/A	N/A	N/A	N/A	1221.49	6110.18	14892.4	43863	76537.5	N/A	N/A	N/A	N/A	1059.77	4507.36	13654.3	45887.5	81786.9
Glu_neg_150_42_4-5_4/1	N/A	N/A	N/A	N/A	N/A	14087	38939.5	103623	163576	N/A	N/A	N/A	N/A	N/A	11133.3	35765.9	103489	176799	N/A	N/A	N/A	N/A	N/A	9118.37	33131.1	112898	190236
Glu_neg_150_43_4-5_4/2	N/A	N/A	N/A	N/A	3231.5	8938.72	28768.8	82667.6	144530	N/A	N/A	N/A	N/A	3242.47	10206.2	30563.4	89154.8	155888	N/A	N/A	N/A	N/A	2664.63	7224.68	26425.8	84035.5	162584
Glu_neg_151_43_4-5_5/2	N/A	2643.08	8541.58	43253.5	195813	703553	2.41088e+06	7.09647e+06	1.25183e+07	N/A	2342.48	8958.28	47953.6	193183	751565	2.55763e+06	7.44585e+06	1.25249e+07	1424.37	2900.14	6243.73	31884.1	153376	653929	2.29794e+06	7.2814e+06	1.37319e+07
Glu_neg_146_102_1-4_0/0	23510.6	33343.9	87326	309643	1.25006e+06	4.45698e+06	1.48937e+07	4.08935e+07	6.8785e+07	16890.9	29936.4	81422.9	320964	1.29506e+06	4.95972e+06	1.56828e+07	4.3343e+07	7.04207e+07	N/A	18158.7	57828.9	221808	1.08275e+06	4.08556e+06	1.45234e+07	4.17912e+07	7.67378e+07
Glu_neg_147_102_1-4_1/0	N/A	N/A	N/A	N/A	13232.5	59544.2	174839	519975	891877	N/A	N/A	N/A	N/A	13232.8	52179.7	187234	609792	922262	N/A	N/A	N/A	N/A	16727.4	49430.1	180624	514084	1.01187e+06
Glu_neg_147_103_1-4_1/1	N/A	N/A	N/A	19474.8	73179.7	273591	863282	2.37692e+06	4.0142e+06	N/A	N/A	N/A	17016.8	79305.3	291961	889154	2.46636e+06	4.18513e+06	N/A	N/A	N/A	14078.8	72663.1	247206	854922	2.46407e+06	4.55814e+06
Glu_neg_148_103_1-4_2/1	N/A	N/A	N/A	N/A	11285.2	33689.2	93789.8	313843	523311	N/A	N/A	N/A	2286.12	7782.95	39724.9	111301	307547	551497	N/A	N/A	N/A	N/A	12064.1	35721.3	101257	310401	564000
Glu_neg_148_104_1-4_2/2	N/A	6002.48	25016.6	120860	491184	1.73778e+06	5.73801e+06	1.60553e+07	2.71998e+07	N/A	14716.7	22959.7	131622	484379	1.90706e+06	6.08357e+06	1.67755e+07	2.76778e+07	N/A	N/A	15342.9	71574.2	364768	1.56762e+06	5.63398e+06	1.64734e+07	3.01797e+07
Glu_neg_149_104_1-4_3/2	N/A	N/A	N/A	N/A	5837.89	23726	71645.5	199642	364135	N/A	N/A	N/A	1167.6	6227.2	24129.8	73959.4	245515	383594	N/A	N/A	N/A	1556.8	6226.44	23796.6	70766.5	215650	378820
Glu_neg_149_105_1-4_3/3	N/A	N/A	N/A	N/A	12890.7	49831.6	179120	450363	779622	N/A	N/A	N/A	10112	12992	60281.6	180392	505194	831332	N/A	N/A	N/A	N/A	14757.2	44781	158038	474922	901219
Glu_neg_150_105_1-4_4/3	N/A	N/A	N/A	3502.77	13609.6	50079.6	132551	419878	708801	N/A	N/A	N/A	2335.2	18692.9	51764.1	150659	418907	722911	N/A	N/A	N/A	4670.33	8950.78	49819	139758	418064	787828
Glu_neg_150_106_1-4_4/4	N/A	N/A	N/A	N/A	7330.48	37507.2	127181	297806	516496	N/A	N/A	N/A	N/A	9107.85	33346.1	104144	315743	534474	N/A	N/A	N/A	N/A	N/A	29175.9	101068	320952	572393
Glu_neg_151_106_1-4_5/4	N/A	10508.6	40861.3	176374	862511	3.19593e+06	1.05221e+07	2.89993e+07	4.97357e+07	N/A	12483.3	42055.3	213955	869051	3.4354e+06	1.10543e+07	3.0798e+07	5.02616e+07	N/A	11216.6	38920.6	140412	716497	2.92428e+06	9.95398e+06	2.97941e+07	5.41624e+07

## Sheet: S10
Fig 1H, Isotopomer Distribution
Sample Name	Glu2_9_1	Glu2_8_1	Glu2_7_1	Glu2_6_1	Glu2_5_1	Glu2_4_1	Glu2_3_1	Glu2_2_1	Glu2_1_1	Glu2_9_2	Glu2_8_2	Glu2_7_2	Glu2_6_2	Glu2_5_2	Glu2_4_2	Glu2_3_2	Glu2_2_2	Glu2_1_2	Glu2_9_3	Glu2_8_3	Glu2_7_3	Glu2_6_3	Glu2_5_3	Glu2_4_3	Glu2_3_3	Glu2_2_3	Glu2_1_3
Total conc. (nG/mL)	0.00305176	0.012207	0.0488281	0.195312	0.78125	3.125	12.5	50	200	0.00305176	0.012207	0.0488281	0.195312	0.78125	3.125	12.5	50	200	0.00305176	0.012207	0.0488281	0.195312	0.78125	3.125	12.5	50	200
00000	0.528918	0.661813	0.471118	0.488538	0.468972	0.467152	0.472764	0.469205	0.468858	0.557752	0.593931	0.52304	0.506631	0.473829	0.473315	0.468974	0.470447	0.468501	0.504072	0.487293	0.472063	0.484267	0.471284	0.471489	0.469667	0.468174	0.470348
10000	0.0329522	0.0156989	0.0107945	0	0.00167613	0.00610749	0.0055593	0.0058572	0.00622429	0.0329579	0.0157048	0.0115161	0.00091998	0.0114144	0.00535655	0.00628339	0.00590636	0.00619358	0.0329485	0.0157122	0	0	0.00931311	0.00722912	0.0062124	0.00590849	0.00609024
01000	0.0148179	0.00705948	0.0137455	0	0.0117583	0.00906179	0.00709622	0.00818026	0.00721871	0.0148205	0.0070621	0.0127588	0.000731002	0.00823429	0.00916016	0.00725379	0.00772516	0.00763333	0.0148162	0.00706543	0.00372837	0	0.00903598	0.00720333	0.00871662	0.00752237	0.00750386
11000	0.026361	0.0250414	0.0130613	0.0293426	0.0431833	0.0406174	0.0431624	0.041921	0.0429937	0.0263655	0.0252187	0.00598019	0.0287162	0.0451518	0.042102	0.0408642	0.0417081	0.0426886	0.041676	0.0240411	0	0.0134587	0.0385711	0.0417614	0.0414211	0.0422047	0.0419538
00100	0	0	0	0.0141663	0.00708233	0.00808119	0.00595724	0.00612606	0.00675029	0	0	0	0.018044	0.00919616	0.00715911	0.00646219	0.00632844	0.00642952	0	0	0	0.0100495	0.00201632	0.0057978	0.00507047	0.00655889	0.00681877
10100	0	0	0	0	0.0021839	0	0.000191467	0	0.000288642	0	0	0	0	0.00181301	0.000242559	0	0	0	0	0	0	0	0	0	0	0	0.000168848
01100	0.0157895	0.0125207	0	0	0	0	0.000352457	0.00182683	0.000148025	0.0157922	0.0433116	0	0	0	0.000130663	0.00114984	3.67e-05	0.000835938	0	0	0	0	0.00928016	0.00169248	0.00104614	0.000806975	0.000155799
11100	0.0476275	0.0125347	0.0125243	1.51e-06	0	0	0.000928371	0.000438807	0.00088472	0.026315	0.0125394	0.0125246	0.00138188	0	0	0.000836768	0.000755681	0.000780532	0.0263075	0.0665737	9.59e-06	0.000841474	0	0.000193462	0.000465577	0.000551709	0.000528945
00010	0.0170759	0.00813521	0.01584	0.00934794	0.00229795	0.00568464	0.00773254	0.0070323	0.00713657	0.0170788	0.00813823	0.014703	0	0.00503932	0.00568479	0.00702268	0.00685515	0.00715174	0.017074	0.00814207	0.00372837	0.0100495	0.0116183	0.0077127	0.00813683	0.00707314	0.00676489
10010	0	0.011742	0.00628121	0	0	0	0	0	0	0	0	0.0201765	0	0	0	0	0	0	0.00401804	0.0120206	0.00322955	0	0	0	0	0	0
01010	0	0.000778681	0	0	0	0	0	0	0	0	0.0126093	0	0	0	0	0	0	0	0.01682	0	0.00457474	0	0	0	0	0	0
11010	0	0	0	0	0.00199035	0.00235381	0	0.000930374	0.000449129	0	0	0	0	0.00117453	0.00267013	0.000457896	0.00112071	0.000439455	0	0.0020761	0	0	0.000901553	0.00186014	0.00213024	0.00203803	0.00156835
00110	0.0158147	0.0250414	0.135052	0.111756	0.136648	0.133801	0.13352	0.134794	0.134447	0.0158174	0.0559209	0.130139	0.108826	0.13355	0.133977	0.134629	0.134426	0.135065	0	0	0.131364	0.117039	0.127183	0.133256	0.135663	0.135334	0.135211
10110	0.0238137	0	0	0	0.00127393	2.72e-05	0.00185681	0.00119959	0.00136812	0	0	0	0	0.000930946	0	0.00178139	0.000548243	0.00157278	0	0	0	0	0	0	0	0	0.000690911
01110	0	0.0144285	0.0144165	1.73e-06	0.000716424	0.000864335	0.00255777	0.00198312	0.0023021	0.0302907	0.0144338	0.0144168	0.00286234	0.000243586	0.00123166	0.00247186	0.00270163	0.00213568	0.0302821	0	1.1e-05	0	0.00220443	0.00141502	0.00215332	0.00225968	0.00202952
11110	0.0306943	0.0146232	0.0146111	0	0.000350376	0.00404554	0.00354691	0.00253986	0.00290606	0.0306995	0.0146286	0.0181416	0	0.000294474	0.00244514	0.00272871	0.00254745	0.00292425	0.0306908	0.0146355	1.12e-05	0	0.000103372	0.00135926	0.00354772	0.00293709	0.00263811
00001	0.0306943	0.0146232	0.00869995	0.00313331	0.00295122	0.00630554	0.00483912	0.00599379	0.00579536	0.0306995	0.0146286	0.00957188	0.00096149	0.00931101	0.00509794	0.00550589	0.00552602	0.00569877	0.0306908	0.0146355	0	0	0.00560998	0.00504538	0.00557346	0.00531352	0.00560474
10001	0.0302855	0	0	0	0.00258946	0.000168464	0.000275024	0	0.000478208	0.0302907	0	0	0	0.00378374	0	0	0	0.00021935	0.01682	0	0	0	0	0	0	0	0
01001	0	0	0.0218034	0	0	0	0	0	0	0	0	0	0	0	0	0	0	0	0.00401804	0.0120206	0	0	0	0	0	0	0
11001	0	0.00753436	0.00752812	9.06e-07	0	0	0.000393425	0.000355879	0.0006684	0.0158174	0.00753716	0.00752825	0	0	0	0.00066941	0	0.000499016	0.0158129	0.0644976	5.76e-06	0	0.000115406	0	0.00040124	0.000245038	0.000315938
00101	0	0	0.00454575	0	0	0	0	0	0	0	0	0	0	0	0	0	0	0	0	0	0	0	0.00858914	0	0	0	0
10101	0	0	0	0	0	0	0.00020285	0	0	0	0	0	0	0	0	0	0.000673188	0	0	0	0	0	0	0	0	0.000192094	0
01101	0.0238137	0	0	0	0	0	0	0	0	0	0	0	0	0	0	0	0	0	0	0	0	0.00111485	0	0	0	0	0
11101	0.0170759	0.00813521	0.00812846	7.45e-05	0	0.00291406	0.0013112	0.00166574	0.00124235	0.0170788	0.00813823	0.00702142	0.000412422	0	0.000768629	0.00154154	0.00131823	0.00123076	0.017074	0.00814207	6.22e-06	0.00126665	0	0.00201894	0.00123118	0.00150618	0.00139772
00011	0.0263105	0	0	0	0.00474551	0	0.00177426	0.00176409	0.00126271	0.026315	0	0	0	0.000392475	0.00203096	0	0.00131959	0.00103828	0.041676	0.0240411	0	0	0.00714347	0.00187499	0.000135538	0.00102935	0.000783485
10011	0	0.00752234	0.0075161	9.04e-07	0	0	0	0	0	0.0157922	0.00752513	0.00751623	0	0	0	2.11e-05	0	0	0.0157877	0	5.75e-06	0	0	0	0	0	0
01011	0	0	0	0	0	0	0	0	0	0	0	0	0	0	0	0	0	0	0	0	0	0	0	0	0	0	0
11011	0	0	0	0	0.00272021	0.000881999	0.000995432	0.000803724	0.00113961	0	0	0.0113078	0	0	0.00183146	0.00104344	0.00113082	0.00108447	0	0	0	0	0.00146857	0.00210059	0.001335	0.00073678	0.00073879
00111	0.0476275	0.0125588	0.0125484	1.51e-06	0.00064194	0.00129409	0.0021129	0.00169319	0.00205847	0.0263655	0.0125634	0.0125486	0	0.00119537	0.00131162	0.00166033	0.00211952	0.00193779	0.026358	0	9.6e-06	0.00111485	0	0.00138589	0.00221664	0.00214364	0.00191404
10111	0.0148179	0.00705948	0.00705363	0	0	0.00132312	0.000764472	0.000824898	0.00110492	0.0148205	0.0070621	0	4e-05	0.00321435	0	0.00110871	0.00094928	0.00118958	0.0148162	0.00706543	5.4e-06	0.000123315	0.00157195	0.000407069	0.000782938	0.00102831	0.00131937
01111	0.0329522	0.0156989	0.0156859	0.00264922	0.000187374	0.00259621	0.00184432	0.00168828	0.00144447	0.0329579	0.0157048	0.0138552	0.00037244	0.00037252	0.00101897	0.00150983	0.0012105	0.00138187	0.0329485	0.0157122	1.2e-05	0.00114334	0	0	0.00179745	0.00149308	0.00137575
11111	0.0583779	0.206685	0.26583	0.324132	0.307216	0.303618	0.2988	0.301156	0.301935	0.0583879	0.218899	0.231886	0.313344	0.296519	0.299704	0.3035	0.302706	0.301802	0.0998	0.31275	0.364329	0.34428	0.29542	0.302983	0.300654	0.303124	0.301822

## Sheet: S11
13C NMR data of samples in Fig. 2C-G
Extracts A
	GluC1 (175.0 ppm)						GluC2 (54.7ppm)							GluC3 (27.0ppm)								GluC4 (33.5ppm)						GluC5 (181.5ppm)
D12	S	D12	Q	D12	D23	Q	S	Q	D23	D12	Q	T	D	S	T	D	T	Q	D45	D34	Q	S	Q	D34	D45	Q	D45	S	D45
66660892	4.93701e+06	66660892	26048092	3.0758e+07	23558969	25046232	5667539	25547162	22742096	3.0758e+07	25547162	3.74434e+07	40252197	9316868	70389112	36271527	34161522	57370820	111450264	826233	56995312	9804839	50990896	826233	107827944	51885720	90023480	2.45767e+06	89614480
	AspC1(174.3ppm)					ASpC2 (52.2ppm)										AspC3 (36.6ppm)						AspC4 (177.8ppm)
D12	S	D12	Q	D12	D23	Q	S	Q	D23	D12	Q	Q	D34	D23	Q	S	Q	D23	D34	Q	D34	S	D34
10455493	4.43851e+06	10455493	3.45637e+06	3.5221e+06	2.84678e+06	3.09075e+06	662163	3.16301e+06	2.42295e+06	3.60616e+06	3.23671e+06	3.14762e+06	3527246	2.55573e+06	3.55069e+06	785407	3.58286e+06	2.55573e+06	3527246	3.9216e+06	4791350	652434	4791350
Extracts B
	GluC1 (175.0 ppm)						GluC2 (54.7ppm)							GluC3 (27.0ppm)								GluC4 (33.5ppm)						GluC5 (181.5ppm)
D12	S	D12	Q	D12	D23	Q	S	Q	D23	D12	Q	T	D	S	T	D	T	Q	D45	D34	Q	S	Q	D34	D45	Q	D45	S	D45
65652764	4474617	65652764	25291214	29857771	23679330	23059162	6324181	24175188	22813917	29857771	24175188	3.75402e+07	39073956	9775223	70225366	34993237	33200397	50220856	1.09353e+08	568998	50120108	9427473	47118134	568998	1.02185e+08	46647900	87175344	2.82323e+06	85420152
	AspC1 (174.3ppm)					ASpC2 (52.2ppm)										AspC3 (36.6ppm)						AspC4 (177.8ppm)
D12	S	D12	Q	D12	D23	Q	S	Q	D23	D12	Q	Q	D34	D23	Q	S	Q	D23	D34	Q	D34	S	D34
9556391	3.62769e+06	9556391	3.54147e+06	3912871	2.89112e+06	3.56858e+06	698180	3.33272e+06	2.71621e+06	3.93704e+06	3.48092e+06	3.32788e+06	3.84714e+06	3357244	3.31511e+06	721126	3.41171e+06	2.82294e+06	3.61384e+06	3.20573e+06	4493291	850915	4493291
Extracts C
	GluC1 (175.0 ppm)						GluC2 (54.7ppm)							GluC3 (27.0ppm)								GluC4 (33.5ppm)						GluC5 (181.5ppm)
D12	S	D12	Q	D12	D23	Q	S	Q	D23	D12	Q	T	D	S	T	D	T	Q	D45	D34	Q	S	Q	D34	D45	Q	D45	S	D45
61815404	5026825	61815404	2.63775e+07	3.00123e+07	23224110	24728155	5.77334e+06	2.55528e+07	20724831	3.00123e+07	2.55528e+07	38241837	38292641	8.26496e+06	72176994	34659873	3.52493e+07	50698004	1.02572e+08	750813	50989124	8.25571e+06	48344770	794284	9.69202e+07	48807114	8.51761e+07	1.99593e+06	85152234
	AspC1 (174.3ppm)					ASpC2 (52.2ppm)										AspC3 (36.6ppm)						AspC4 (177.8ppm)
D12	S	D12	Q	D12	D23	Q	S	Q	D23	D12	Q	Q	D34	D23	Q	S	Q	D23	D34	Q	D34	S	D34
9319886	3718068	9319886	3.50008e+06	3.68209e+06	2.90659e+06	3.70558e+06	765644	3.62693e+06	2.53642e+06	3.79536e+06	3.61086e+06	3.17202e+06	3232028	2273985	3.0333e+06	812590	3087705	2273985	3232028	2.84019e+06	3.82331e+06	645973	3.82331e+06

## Sheet: S12
Fig. 2C, Glutamate
Ion Pairs	Ion Abundance of A	Ion Abundance of B	Ion Abundance of C
Glu_pos_148_56_2-4_0/0	5.228e+07	4.58023e+07	5.91561e+07
Glu_pos_149_56_2-4_1/0	1.50144e+06	1.28893e+06	1.61973e+06
Glu_pos_149_57_2-4_1/1	3.34102e+06	3.15677e+06	3.51986e+06
Glu_pos_150_56_2-4_2/0	471372	463201	536573
Glu_pos_150_57_2-4_2/1	2.22835e+07	1.79937e+07	2.6456e+07
Glu_pos_150_58_2-4_2/2	1.86505e+06	1.57364e+06	2.0415e+06
Glu_pos_151_56_2-4_3/0	10	10	10
Glu_pos_151_57_2-4_3/1	823799	665474	850482
Glu_pos_151_58_2-4_3/2	8.95371e+06	6.46867e+06	1.15051e+07
Glu_pos_151_59_2-4_3/3	671732	517433	685660
Glu_pos_152_56_2-4_4/0	10	10	10
Glu_pos_152_57_2-4_4/1	229712	194634	222973
Glu_pos_152_58_2-4_4/2	1.14093e+07	7.22236e+06	1.30014e+07
Glu_pos_152_59_2-4_4/3	7.97407e+06	5.35826e+06	9.39497e+06
Glu_pos_153_56_2-4_5/0	10	10	10
Glu_pos_153_57_2-4_5/1	10	10	10
Glu_pos_153_58_2-4_5/2	10	10	10
Glu_pos_153_59_2-4_5/3	1.51261e+07	1.07824e+07	2.03088e+07
Glu_pos_148_84_2-5_0/0	3.4507e+07	2.52572e+07	4.01991e+07
Glu_pos_149_84_2-5_1/0	580436	372030	578125
Glu_pos_149_85_2-5_1/1	2.74615e+06	1.89418e+06	3.11321e+06
Glu_pos_150_84_2-5_2/0	315484	201941	227068
Glu_pos_150_85_2-5_2/1	658329	533830	682958
Glu_pos_150_86_2-5_2/2	1.61005e+07	1.09641e+07	1.64251e+07
Glu_pos_151_84_2-5_3/0	10	10	10
Glu_pos_151_85_2-5_3/1	7794.87	30732	32897.3
Glu_pos_151_86_2-5_3/2	1.6164e+06	1.32142e+06	1.77342e+06
Glu_pos_151_87_2-5_3/3	5.88134e+06	4.30404e+06	6.24547e+06
Glu_pos_152_84_2-5_4/0	10	10	10
Glu_pos_152_85_2-5_4/1	10	10	10
Glu_pos_152_86_2-5_4/2	94999	76378.3	156701
Glu_pos_152_87_2-5_4/3	8.00994e+06	5.14698e+06	8.6925e+06
Glu_pos_152_88_2-5_4/4	5.08486e+06	3.6125e+06	6.4888e+06
Glu_pos_153_84_2-5_5/0	10	10	10
Glu_pos_153_85_2-5_5/1	10	10	10
Glu_pos_153_86_2-5_5/2	10	10	10
Glu_pos_153_87_2-5_5/3	44864.2	43262.3	70146.5
Glu_pos_153_88_2-5_5/4	1.18712e+07	7.93348e+06	1.35998e+07
Glu_neg_146_74_1-2_0/0	3.44239e+06	2.95642e+06	2.05055e+06
Glu_neg_147_74_1-2_1/0	213229	193678	127805
Glu_neg_147_75_1-2_1/1	86764.9	63166.5	49179.1
Glu_neg_148_74_1-2_2/0	1.61823e+06	1.23673e+06	1.00366e+06
Glu_neg_148_75_1-2_2/1	71068	63035.1	50080.7
Glu_neg_148_76_1-2_2/2	64349.3	51973.5	41485.7
Glu_neg_149_74_1-2_3/0	653349	517165	420840
Glu_neg_149_75_1-2_3/1	102952	91155	69585.1
Glu_neg_149_76_1-2_3/2	118940	78407.4	64339.7
Glu_neg_150_74_1-2_4/0	294215	215602	180723
Glu_neg_150_75_1-2_4/1	655912	497357	395744
Glu_neg_150_76_1-2_4/2	663717	476354	388426
Glu_neg_151_74_1-2_5/0	487058	359462	296914
Glu_neg_151_75_1-2_5/1	10	10	10
Glu_neg_151_76_1-2_5/2	1.11418e+06	872678	705310
Glu_neg_146_41_4-5_0/0	3.01916e+06	2.5423e+06	1.90921e+06
Glu_neg_147_41_4-5_1/0	181876	146629	113991
Glu_neg_147_42_4-5_1/1	121428	98897	66080.1
Glu_neg_148_41_4-5_2/0	121485	114397	67632.5
Glu_neg_148_42_4-5_2/1	76300.8	69726.2	38130.8
Glu_neg_148_43_4-5_2/2	1.4311e+06	1.17524e+06	877259
Glu_neg_149_41_4-5_3/0	109243	70473	52473.5
Glu_neg_149_42_4-5_3/1	39398.3	47874.2	30903.7
Glu_neg_149_43_4-5_3/2	549439	428107	331813
Glu_neg_150_41_4-5_4/0	9794.1	17742.5	7522.64
Glu_neg_150_42_4-5_4/1	58119.5	50569.5	34645.9
Glu_neg_150_43_4-5_4/2	1.14164e+06	880771	698505
Glu_neg_151_41_4-5_5/0	1807.79	1301.75	7259.92
Glu_neg_151_42_4-5_5/1	40819.4	32927.3	17282.5
Glu_neg_151_43_4-5_5/2	1.02085e+06	801440	607540
Glu_neg_146_102_1-4_0/0	7.7112e+07	6.38877e+07	4.64911e+07
Glu_neg_147_102_1-4_1/0	1.82119e+06	1.32782e+06	996898
Glu_neg_147_103_1-4_1/1	6.62624e+06	5.56077e+06	3.79674e+06
Glu_neg_148_102_1-4_2/0	591163	472285	330313
Glu_neg_148_103_1-4_2/1	3.78826e+07	3.10077e+07	2.28288e+07
Glu_neg_148_104_1-4_2/2	6.35951e+06	4.86586e+06	3.5426e+06
Glu_neg_149_102_1-4_3/0	79898.1	53788.9	41700.1
Glu_neg_149_103_1-4_3/1	157076	112506	92863.6
Glu_neg_149_104_1-4_3/2	1.61612e+07	1.26479e+07	9.89889e+06
Glu_neg_149_105_1-4_3/3	3.95208e+06	2.93822e+06	2.3032e+06
Glu_neg_150_102_1-4_4/0	1170.97	4298.97	4286.86
Glu_neg_150_103_1-4_4/1	416805	287491	197279
Glu_neg_150_104_1-4_4/2	215321	173533	126672
Glu_neg_150_105_1-4_4/3	3.33032e+07	2.64733e+07	2.03918e+07
Glu_neg_150_106_1-4_4/4	1.38849e+06	1.08377e+06	813869
Glu_neg_151_102_1-4_5/0	10	10	10
Glu_neg_151_103_1-4_5/1	10	10	10
Glu_neg_151_104_1-4_5/2	262380	208079	162123
Glu_neg_151_105_1-4_5/3	278958	214937	152743
Glu_neg_151_106_1-4_5/4	3.24386e+07	2.50559e+07	1.89571e+07
Total ion abundanceof 148/56 associated ions	1.26931e+08	1.01488e+08	1.49299e+08
Total ion abundanceof 148/84 associated ions	8.75194e+07	6.16922e+07	9.82854e+07
Total ion abundanceof 146/74 associated ions	9.58636e+06	7.6732e+06	5.84466e+06
Total ion abundanceof 146/41 associated ions	7.92247e+06	6.47839e+06	4.86025e+06
Total ion abundanceof 146/102 associated ions	2.19048e+08	1.76376e+08	1.31129e+08
Ion Pairs	Fractions	Fractions	Fractions
Glu_pos_148_56_2-4_0/0	0.411878	0.451308	0.396225
Glu_pos_149_56_2-4_1/0	0.0118288	0.0127003	0.0108489
Glu_pos_149_57_2-4_1/1	0.0263216	0.0311049	0.0235759
Glu_pos_150_56_2-4_2/0	0.00371361	0.0045641	0.00359395
Glu_pos_150_57_2-4_2/1	0.175557	0.177299	0.177201
Glu_pos_150_58_2-4_2/2	0.0146934	0.0155057	0.0136739
Glu_pos_151_56_2-4_3/0	7.8783e-08	9.85339e-08	6.69796e-08
Glu_pos_151_57_2-4_3/1	0.00649014	0.00655718	0.00569649
Glu_pos_151_58_2-4_3/2	0.0705401	0.0637383	0.0770606
Glu_pos_151_59_2-4_3/3	0.00529211	0.00509847	0.00459252
Glu_pos_152_56_2-4_4/0	7.8783e-08	9.85339e-08	6.69796e-08
Glu_pos_152_57_2-4_4/1	0.00180974	0.0019178	0.00149347
Glu_pos_152_58_2-4_4/2	0.0898858	0.0711648	0.0870827
Glu_pos_152_59_2-4_4/3	0.0628221	0.052797	0.0629272
Glu_pos_153_56_2-4_5/0	7.8783e-08	9.85339e-08	6.69796e-08
Glu_pos_153_57_2-4_5/1	7.8783e-08	9.85339e-08	6.69796e-08
Glu_pos_153_58_2-4_5/2	7.8783e-08	9.85339e-08	6.69796e-08
Glu_pos_153_59_2-4_5/3	0.119168	0.106244	0.136027
Glu_pos_148_84_2-5_0/0	0.394279	0.409407	0.409004
Glu_pos_149_84_2-5_1/0	0.00663208	0.00603043	0.00588211
Glu_pos_149_85_2-5_1/1	0.0313776	0.0307037	0.0316752
Glu_pos_150_84_2-5_2/0	0.00360473	0.00327337	0.00231029
Glu_pos_150_85_2-5_2/1	0.00752209	0.00865312	0.00694872
Glu_pos_150_86_2-5_2/2	0.183965	0.177723	0.167117
Glu_pos_151_84_2-5_3/0	1.1426e-07	1.62095e-07	1.01745e-07
Glu_pos_151_85_2-5_3/1	8.90645e-05	0.000498151	0.000334712
Glu_pos_151_86_2-5_3/2	0.0184691	0.0214195	0.0180435
Glu_pos_151_87_2-5_3/3	0.0672004	0.0697664	0.0635443
Glu_pos_152_84_2-5_4/0	1.1426e-07	1.62095e-07	1.01745e-07
Glu_pos_152_85_2-5_4/1	1.1426e-07	1.62095e-07	1.01745e-07
Glu_pos_152_86_2-5_4/2	0.00108546	0.00123805	0.00159435
Glu_pos_152_87_2-5_4/3	0.0915218	0.0834301	0.0884415
Glu_pos_152_88_2-5_4/4	0.0580998	0.0585568	0.06602
Glu_pos_153_84_2-5_5/0	1.1426e-07	1.62095e-07	1.01745e-07
Glu_pos_153_85_2-5_5/1	1.1426e-07	1.62095e-07	1.01745e-07
Glu_pos_153_86_2-5_5/2	1.1426e-07	1.62095e-07	1.01745e-07
Glu_pos_153_87_2-5_5/3	0.000512621	0.00070126	0.000713703
Glu_pos_153_88_2-5_5/4	0.13564	0.128598	0.138371
Glu_neg_146_74_1-2_0/0	0.359092	0.385292	0.350842
Glu_neg_147_74_1-2_1/0	0.0222429	0.0252409	0.021867
Glu_neg_147_75_1-2_1/1	0.00905087	0.00823209	0.00841437
Glu_neg_148_74_1-2_2/0	0.168805	0.161176	0.171723
Glu_neg_148_75_1-2_2/1	0.00741345	0.00821497	0.00856863
Glu_neg_148_76_1-2_2/2	0.00671259	0.00677338	0.00709805
Glu_neg_149_74_1-2_3/0	0.068154	0.0673989	0.0720042
Glu_neg_149_75_1-2_3/1	0.0107394	0.0118797	0.0119058
Glu_neg_149_76_1-2_3/2	0.0124072	0.0102183	0.0110083
Glu_neg_150_74_1-2_4/0	0.030691	0.0280981	0.0309211
Glu_neg_150_75_1-2_4/1	0.0684213	0.0648174	0.0677104
Glu_neg_150_76_1-2_4/2	0.0692355	0.0620803	0.0664584
Glu_neg_151_74_1-2_5/0	0.0508074	0.0468464	0.050801
Glu_neg_151_75_1-2_5/1	1.04315e-06	1.30324e-06	1.71096e-06
Glu_neg_151_76_1-2_5/2	0.116226	0.113731	0.120676
Glu_neg_146_41_4-5_0/0	0.381089	0.392428	0.392822
Glu_neg_147_41_4-5_1/0	0.0229569	0.0226336	0.0234537
Glu_neg_147_42_4-5_1/1	0.015327	0.0152657	0.013596
Glu_neg_148_41_4-5_2/0	0.0153343	0.0176583	0.0139154
Glu_neg_148_42_4-5_2/1	0.00963094	0.0107629	0.00784545
Glu_neg_148_43_4-5_2/2	0.180638	0.181408	0.180497
Glu_neg_149_41_4-5_3/0	0.013789	0.0108782	0.0107965
Glu_neg_149_42_4-5_3/1	0.00497299	0.00738982	0.00635846
Glu_neg_149_43_4-5_3/2	0.069352	0.0660823	0.0682707
Glu_neg_150_41_4-5_4/0	0.00123624	0.00273871	0.00154779
Glu_neg_150_42_4-5_4/1	0.00733604	0.00780587	0.00712843
Glu_neg_150_43_4-5_4/2	0.144102	0.135955	0.143718
Glu_neg_151_41_4-5_5/0	0.000228185	0.000200937	0.00149373
Glu_neg_151_42_4-5_5/1	0.00515236	0.00508263	0.00355588
Glu_neg_151_43_4-5_5/2	0.128856	0.12371	0.125002
Glu_neg_146_102_1-4_0/0	0.352033	0.362225	0.354545
Glu_neg_147_102_1-4_1/0	0.00831411	0.00752835	0.00760242
Glu_neg_147_103_1-4_1/1	0.0302502	0.0315279	0.0289542
Glu_neg_148_102_1-4_2/0	0.00269878	0.00267772	0.00251899
Glu_neg_148_103_1-4_2/1	0.172942	0.175805	0.174094
Glu_neg_148_104_1-4_2/2	0.0290325	0.027588	0.0270162
Glu_neg_149_102_1-4_3/0	0.000364752	0.000304967	0.000318008
Glu_neg_149_103_1-4_3/1	0.000717087	0.000637878	0.000708185
Glu_neg_149_104_1-4_3/2	0.0737792	0.0717101	0.0754897
Glu_neg_149_105_1-4_3/3	0.0180421	0.0166588	0.0175644
Glu_neg_150_102_1-4_4/0	5.34575e-06	2.43739e-05	3.26919e-05
Glu_neg_150_103_1-4_4/1	0.0019028	0.00162999	0.00150446
Glu_neg_150_104_1-4_4/2	0.000982984	0.00098388	0.00096601
Glu_neg_150_105_1-4_4/3	0.152036	0.150096	0.155509
Glu_neg_150_106_1-4_4/4	0.00633873	0.00614468	0.00620663
Glu_neg_151_102_1-4_5/0	4.56521e-08	5.66971e-08	7.62608e-08
Glu_neg_151_103_1-4_5/1	4.56521e-08	5.66971e-08	7.62608e-08
Glu_neg_151_104_1-4_5/2	0.00119782	0.00117975	0.00123636
Glu_neg_151_105_1-4_5/3	0.0012735	0.00121863	0.00116483
Glu_neg_151_106_1-4_5/4	0.148089	0.14206	0.144568
ISOTOPOMER_no correction	A	B	C
00000	0.379674	0.400132	0.380688
10000	0.00519493	0.00533544	0.00451332
01000	0.00648888	0.0050086	0.00631647
11000	0.00604261	0.00718501	0.00706902
00100	0.010411	0.0121884	0.0116552
10100	0	0	0
01100	0.00724226	0.00730637	0.00531488
11100	0.0103748	0.00799956	0.0107005
00010	0.0078746	0.00961207	0.00579357
10010	0	0	0
01010	0.00332244	0.00269937	8.29258e-05
11010	0	0	0
00110	0.00130678	0	0.00153414
10110	0	0	0.000455205
01110	0.00392841	0.00524418	0.0016631
11110	0.000747608	0	0
00001	0.00659027	0.00555241	0.00683371
10001	0.00295234	0.0048966	0.00469684
01001	0	0	0
11001	0.00184503	0.0026834	0
00101	0	0	0
10101	0.00050804	0.00151395	0.00558436
01101	0	0	0
11101	0.00609918	0.00611286	0.00726044
00011	0.173602	0.17186	0.171715
10011	0.00611559	0.00558615	0.00245507
01011	0	0	0
11011	0.0687899	0.0627061	0.0676687
00111	0.0645449	0.0625478	0.0671598
10111	0.015121	0.0122976	0.0123275
01111	0.0597015	0.0592584	0.0638536
11111	0.129596	0.122868	0.132929
Raw data correction	A	B	C
	0.00685652	0.0103322	0.00414337
	0.00727048	0.00558331	0.00627526
	0.00671584	0.00326111	0.00727588
	0.00699316	0.00442221	0.00677557
	9.58636e+06	7.6732e+06	5.84466e+06
	86764.9	63166.5	49179.1
	67039	33932.5	39600.9
	153804	97099	88780
	0.000280359	0.00115704	-0.000493069
	-0.000274288	-0.00116516	0.000507556
	3.03543e-06	-4.05799e-06	7.2435e-06
	7.92247e+06	6.47839e+06	4.86025e+06
	181876	146629	113991
	24.0481	-26.2893	35.2052
	181900	146603	114026
	-0.00554197	0.00218731	-0.0129956
	0.00160243	-0.000185133	-0.000837968
	-0.00897826	-0.0141028	-0.00756856
	-0.00430594	-0.00403355	-0.00713403
	9.58636e+06	7.6732e+06	5.84466e+06
	-41278.3	-30950.2	-41696
	653349	517165	420840
	612071	486215	379144

## Sheet: S13
Fig. 2D, Aspartate
Ion Pairs	Ion Abundance of A	Ion Abundance of B	Ion Abundance of C
Asp_pos_134_88_2-4_0/0	2.43702e+07	1.78038e+07	3.95988e+07
Asp_pos_135_88_2-4_1/0	1.3784e+06	951304	2.71901e+06
Asp_pos_135_89_2-4_1/1	2.36167e+06	1.96932e+06	3.69175e+06
Asp_pos_136_88_2-4_2/0	98027.4	95316	174906
Asp_pos_136_89_2-4_2/1	7.15477e+06	5.07882e+06	1.00956e+07
Asp_pos_136_90_2-4_2/2	7.31326e+06	5.34106e+06	1.21299e+07
Asp_pos_137_88_2-4_3/0	28125.6	15010.7	31097.8
Asp_pos_137_89_2-4_3/1	30663.3	10786.4	46723
Asp_pos_137_90_2-4_3/2	1.0505e+07	7.77959e+06	1.74032e+07
Asp_pos_137_91_2-4_3/3	5.55807e+06	4.14285e+06	9.0297e+06
Asp_pos_138_88_2-4_4/0	10	10	10
Asp_pos_138_89_2-4_4/1	40927.8	29218.3	44910
Asp_pos_138_90_2-4_4/2	63881.3	42868.3	82442.3
Asp_pos_138_91_2-4_4/3	1.14916e+07	8.0385e+06	1.84862e+07
Asp_pos_134_74_1-2_0/0	4.7506e+06	3.16568e+06	8.27896e+06
Asp_pos_135_74_1-2_1/0	319403	174433	533315
Asp_pos_135_75_1-2_1/1	421926	374287	686329
Asp_pos_136_74_1-2_2/0	1.30132e+06	800837	2.17434e+06
Asp_pos_136_75_1-2_2/1	212354	164764	436744
Asp_pos_136_76_1-2_2/2	1.30345e+06	833100	2.47007e+06
Asp_pos_137_74_1-2_3/0	10	10	10
Asp_pos_137_75_1-2_3/1	1.49483e+06	921776	2.65064e+06
Asp_pos_137_76_1-2_3/2	1.79029e+06	1.12163e+06	3.03677e+06
Asp_pos_138_74_1-2_4/0	6033.66	5788.57	17136.2
Asp_pos_138_75_1-2_4/1	3117.91	3771.17	389.724
Asp_pos_138_76_1-2_4/2	2.13566e+06	1.39789e+06	3.8974e+06
Asp_pos_134_43_3-4_0/0	2.36169e+06	1.53293e+06	3.6655e+06
Asp_pos_135_43_3-4_1/0	159564	115100	199528
Asp_pos_135_44_3-4_1/1	126419	132909	221992
Asp_pos_136_43_3-4_2/0	658978	408566	913670
Asp_pos_136_44_3-4_2/1	119839	72274	184000
Asp_pos_136_45_3-4_2/2	683125	467301	963836
Asp_pos_137_43_3-4_3/0	10	10	10
Asp_pos_137_44_3-4_3/1	829499	640343	1.35571e+06
Asp_pos_137_45_3-4_3/2	819237	560469	1.31528e+06
Asp_pos_138_43_3-4_4/0	10	10	10
Asp_pos_138_44_3-4_4/1	10	10	10
Asp_pos_138_45_3-4_4/2	1.15663e+06	756482	1.87985e+06
Asp_neg_132_88_1-3_0/0	1.84743e+07	1.3252e+07	1.19594e+07
Asp_neg_133_88_1-3_1/0	502757	415754	369728
Asp_neg_133_89_1-3_1/1	2.00713e+06	1.5361e+06	1.34184e+06
Asp_neg_134_88_1-3_2/0	116378	66921.1	63334.2
Asp_neg_134_89_1-3_2/1	5.40421e+06	4.27143e+06	3.79045e+06
Asp_neg_134_90_1-3_2/2	6.33616e+06	4.50505e+06	4.14664e+06
Asp_neg_135_88_1-3_3/0	24162.7	29523.5	19485.3
Asp_neg_135_89_1-3_3/1	21273.5	23611.3	18258.4
Asp_neg_135_90_1-3_3/2	9.5098e+06	6.66916e+06	6.18639e+06
Asp_neg_135_91_1-3_3/3	5.5796e+06	4.15033e+06	4.04852e+06
Asp_neg_136_88_1-3_4/0	759.936	2102.36	10
Asp_neg_136_89_1-3_4/1	65825.4	34531.5	32767
Asp_neg_136_90_1-3_4/2	52565.4	37475.1	20983.6
Asp_neg_136_91_1-3_4/3	1.00669e+07	7.27383e+06	7.4007e+06
Fragmentation
Total ion abundanceof 134/88 associated ions	7.03946e+07	5.12985e+07	1.13534e+08
Total ion abundanceof 134/74 associated ions	1.3739e+07	8.96397e+06	2.41821e+07
Total ion abundanceof 134/43 associated ions	6.91502e+06	4.68641e+06	1.06994e+07
Total ion abundanceof 134/88 associated ions	5.81619e+07	4.22678e+07	3.93985e+07
Ion Pairs	Fraction	Fraction	Fraction
Asp_pos_134_88_2-4_0/0	0.346194	0.347063	0.348783
Asp_pos_135_88_2-4_1/0	0.0195811	0.0185445	0.0239488
Asp_pos_135_89_2-4_1/1	0.033549	0.0383896	0.0325166
Asp_pos_136_88_2-4_2/0	0.00139254	0.00185807	0.00154056
Asp_pos_136_89_2-4_2/1	0.101638	0.0990054	0.0889209
Asp_pos_136_90_2-4_2/2	0.103889	0.104117	0.106839
Asp_pos_137_88_2-4_3/0	0.000399543	0.000292616	0.000273907
Asp_pos_137_89_2-4_3/1	0.000435591	0.000210268	0.000411532
Asp_pos_137_90_2-4_3/2	0.14923	0.151654	0.153286
Asp_pos_137_91_2-4_3/3	0.0789559	0.0807597	0.0795328
Asp_pos_138_88_2-4_4/0	1.42056e-07	1.94938e-07	8.80791e-08
Asp_pos_138_89_2-4_4/1	0.000581405	0.000569575	0.000395563
Asp_pos_138_90_2-4_4/2	0.000907475	0.000835664	0.000726144
Asp_pos_138_91_2-4_4/3	0.163245	0.156701	0.162825
Asp_pos_134_74_1-2_0/0	0.345775	0.353156	0.342359
Asp_pos_135_74_1-2_1/0	0.0232479	0.0194594	0.0220541
Asp_pos_135_75_1-2_1/1	0.0307101	0.0417546	0.0283817
Asp_pos_136_74_1-2_2/0	0.0947171	0.0893396	0.0899152
Asp_pos_136_75_1-2_2/1	0.0154563	0.0183807	0.0180606
Asp_pos_136_76_1-2_2/2	0.0948723	0.0929387	0.102145
Asp_pos_137_74_1-2_3/0	7.27855e-07	1.11558e-06	4.13529e-07
Asp_pos_137_75_1-2_3/1	0.108802	0.102831	0.109612
Asp_pos_137_76_1-2_3/2	0.130307	0.125127	0.125579
Asp_pos_138_74_1-2_4/0	0.000439163	0.00064576	0.000708632
Asp_pos_138_75_1-2_4/1	0.000226939	0.000420704	1.61162e-05
Asp_pos_138_76_1-2_4/2	0.155445	0.155945	0.161169
Asp_pos_134_43_3-4_0/0	0.341531	0.327102	0.342589
Asp_pos_135_43_3-4_1/0	0.023075	0.0245603	0.0186486
Asp_pos_135_44_3-4_1/1	0.0182818	0.0283606	0.020748
Asp_pos_136_43_3-4_2/0	0.0952967	0.087181	0.0853946
Asp_pos_136_44_3-4_2/1	0.0173302	0.0154221	0.0171973
Asp_pos_136_45_3-4_2/2	0.0987886	0.0997142	0.0900832
Asp_pos_137_43_3-4_3/0	1.44613e-06	2.13383e-06	9.34632e-07
Asp_pos_137_44_3-4_3/1	0.119956	0.136638	0.126709
Asp_pos_137_45_3-4_3/2	0.118472	0.119595	0.12293
Asp_pos_138_43_3-4_4/0	1.44613e-06	2.13383e-06	9.34632e-07
Asp_pos_138_44_3-4_4/1	1.44613e-06	2.13383e-06	9.34632e-07
Asp_pos_138_45_3-4_4/2	0.167264	0.161421	0.175697
Asp_neg_132_88_1-3_0/0	0.317636	0.313524	0.303549
Asp_neg_133_88_1-3_1/0	0.0086441	0.00983619	0.00938433
Asp_neg_133_89_1-3_1/1	0.0345095	0.0363422	0.0340582
Asp_neg_134_88_1-3_2/0	0.00200093	0.00158326	0.00160753
Asp_neg_134_89_1-3_2/1	0.0929167	0.101056	0.096208
Asp_neg_134_90_1-3_2/2	0.10894	0.106584	0.105249
Asp_neg_135_88_1-3_3/0	0.000415439	0.000698487	0.000494571
Asp_neg_135_89_1-3_3/1	0.000365763	0.000558613	0.00046343
Asp_neg_135_90_1-3_3/2	0.163506	0.157783	0.157021
Asp_neg_135_91_1-3_3/3	0.0959323	0.0981913	0.102758
Asp_neg_136_88_1-3_4/0	1.30659e-05	4.97391e-05	2.53817e-07
Asp_neg_136_89_1-3_4/1	0.00113176	0.000816969	0.000831683
Asp_neg_136_90_1-3_4/2	0.000903778	0.000886612	0.0005326
Asp_neg_136_91_1-3_4/3	0.173085	0.172089	0.187842
ISOTOPOMER_no correction	A	B	C
0000	0.337784	0.335211	0.33432
1000	0.0169659	0.0172334	0.0194336
0100	0.0100478	0.0145463	0.00534096
1100	0.094516	0.0908385	0.0923969
0010	0.0102654	0.0088513	0.0118168
1010	0.00714037	0.00850512	0
0110	0.00868441	0.00534583	0.0119161
1110	0.0869484	0.092153	0.0956969
0001	0.0106205	0.0136809	0.0108438
1001	0	1.241e-05	0
0101	0	0.00381669	0.00569827
1101	0.0394442	0.0392542	0.0314183
0011	0.0953364	0.0953055	0.0899846
1011	0.0293896	0.025612	0.0319399
0111	0.0855081	0.0861255	0.0853019
1111	0.16476	0.161539	0.171883

## Sheet: S14
Fig. 2E, Comparison of NMR and LC-MS measured glutamate isotopomers
Isotopomer	A					Isotopomer	B					Isotopomer	C
00000	0.379674					00000	0.400132					00000	0.380688
10000	0.00519493					10000	0.00533544					10000	0.00451332
01000	0.00648888					01000	0.0050086					01000	0.00631647
11000	0.00604261					11000	0.00718501					11000	0.00706902
00100	0.010411					00100	0.0121884					00100	0.0116552
10100	0					10100	0					10100	0
01100	0.00724226					01100	0.00730637					01100	0.00531488
11100	0.0103748					11100	0.00799956					11100	0.0107005
00010	0.0078746					00010	0.00961207					00010	0.00579357
10010	0					10010	0					10010	0
01010	0.00332244					01010	0.00269937					01010	8.29258e-05
11010	0					11010	0					11010	0
00110	0.00130678					00110	0					00110	0.00153414
10110	0					10110	0					10110	0.000455205
01110	0.00392841					01110	0.00524418					01110	0.0016631
11110	0.000747608					11110	0					11110	0
00001	0.00659027					00001	0.00555241					00001	0.00683371
10001	0.00295234					10001	0.0048966					10001	0.00469684
01001	0					01001	0					01001	0
11001	0.00184503					11001	0.0026834					11001	0
00101	0					00101	0					00101	0
10101	0.00050804					10101	0.00151395					10101	0.00558436
01101	0					01101	0					01101	0
11101	0.00609918					11101	0.00611286					11101	0.00726044
00011	0.173602					00011	0.17186					00011	0.171715
10011	0.00611559					10011	0.00558615					10011	0.00245507
01011	0					01011	0					01011	0
11011	0.0687899					11011	0.0627061					11011	0.0676687
00111	0.0645449					00111	0.0625478					00111	0.0671598
10111	0.015121					10111	0.0122976					10111	0.0123275
01111	0.0597015					01111	0.0592584					01111	0.0638536
11111	0.129596					11111	0.122868					11111	0.132929
Fc3 and Anaplerosis (y) calculated from Isotopomer distribution						Fc3 and Anaplerosis (y) calculated from Isotopomer distribution						Fc3 and Anaplerosis (y) calculated from Isotopomer distribution
Eq2: Fc3 (11011/(11011+11000))	0.919252					Eq2: Fc3 (11011/(11011+11000))	0.897197					Eq2: Fc3 (11011/(11011+11000))	0.905416
Glu4	0.534651					Glu4	0.51468					Glu4	0.527638
Glu3	0.309581					Glu3	0.297337					Glu3	0.320438
Glu4Q	0.268963					Glu4Q	0.256972					Glu4Q	0.27627
y = [(Glu4/Glu3)-1]/2	0.363506					y = [(Glu4/Glu3)-1]/2	0.365482					y = [(Glu4/Glu3)-1]/2	0.323308
Eq1: Fc3 = (Glu4Q/Glu4)*(Glu4/Glu3)	0.868797					Eq1: Fc3 = (Glu4Q/Glu4)*(Glu4/Glu3)	0.864244					Eq1: Fc3 = (Glu4Q/Glu4)*(Glu4/Glu3)	0.862164
Comparison of NMR and LC-MS measurement: The corresponding quantitative information from the coupling pattern of NMR signals is calculated based on the isotopomer distribution obtained from LC-MS. For example, singlet of C1 in NMR is on behalf of isotopomers with 13C in C1 but without 13C in C2 (10XXX isotopomers, in which 1 denotes 13C, 0 denotes 12C, and X could be either 13C or 12C) and double…												Comparison of NMR and LC-MS measurement: The corresponding quantitative information from the coupling pattern of NMR signals is calculated based on the isotopomer distribution obtained from LC-MS. For example, singlet of C1 in NMR is on behalf of isotopomers with 13C in C1 but without 13C in C2 (10XXX isotopomers, in which 1 denotes 13C, 0 denotes 12C, and X could be either 13C or 12C) and double…
NMR coupling pattern	NMR	LC-MS	Isotopomers	Ion abundance		NMR coupling pattern	NMR	LC-MS	Isotopomers	Ion abundance		NMR coupling pattern	NMR	LC-MS	Isotopomers	Ion abundance
C1-S	0.0357084	0.117969	10XXX	0.0298919		C1-S	0.0329549	0.123878	10XXX	0.0296297		C1-S	0.0390713	0.11747	10XXX	0.0300323
C1-D	0.964292	0.882031	11XXX	0.223495		C1-D	0.967045	0.876122	11XXX	0.209555		C1-D	0.960929	0.88253	11XXX	0.225627
C1			1XXXX	0.253387		C1			1XXXX	0.239185		C1			1XXXX	0.25566
C2-S	0.0262784	0.0322551	010XX	0.00981132		C2-S	0.0302254	0.0266645	010XX	0.00770797		C2-S	0.0272381	0.02113	010XX	0.00639939
C2-D12	0.285228	0.252081	110XX	0.0766776		C2-D12	0.285401	0.25106	110XX	0.0725745		C2-D12	0.283191	0.246774	110XX	0.0747377
C2-D23	0.214682	0.232995	011XX	0.0708722		C2-D23	0.222207	0.248412	011XX	0.071809		C2-D23	0.207347	0.233877	011XX	0.0708316
C2-Q	0.473812	0.482668	111XX	0.146817		C2-Q	0.462166	0.473863	111XX	0.136981		C2-Q	0.482224	0.498219	111XX	0.15089
C2			X1XXX	0.304178		C2			X1XXX	0.289072		C2			X1XXX	0.302858
C3-S	0.0408931	0.0352704	X010X	0.0109191		C3-S	0.0434825	0.0460834	X010X	0.0137023		C3-S	0.0364279	0.0537999	X010X	0.0172395
C3-D	0.335874	0.338163	X110X/X011X	0.104689		C3-D	0.329468	0.323754	X110X/X011X	0.0962642		C3-D	0.321539	0.326905	X110X/X011X	0.104752
C3-T	0.623233	0.626567	X111X	0.193973		C3-T	0.627049	0.630163	X111X	0.187371		C3-T	0.642033	0.619296	X111X	0.198446
C3			XX1XX	0.309581		C3			XX1XX	0.297337		C3			XX1XX	0.320438
C4-S	0.0218869	0.0209427	XX010	0.011197		C4-S	0.0226507	0.0239206	XX010	0.0123114		C4-S	0.020228	0.0111374	XX010	0.00587649
C4-D34	0.00368872	0.0111901	XX110	0.0059828		C4-D34	0.00273418	0.0101892	XX110	0.00524418		C4-D34	0.00378578	0.00692226	XX110	0.00365244
C4-D45	0.489484	0.464804	XX011	0.248508		C4-D45	0.508248	0.466605	XX011	0.240153		C4-D45	0.488793	0.458343	XX011	0.241839
C4-Q	0.48494	0.503063	XX111	0.268963		C4-Q	0.466367	0.499285	XX111	0.256972		C4-Q	0.487193	0.523598	XX111	0.27627
C4			XXX1X	0.534651		C4			XXX1X	0.51468		C4			XXX1X	0.527638
C5-S	0.0134966	0.033606	XXX01	0.0179949		C5-S	0.0160943	0.0400847	XXX01	0.0207592		C5-S	0.0115824	0.0449328	XXX01	0.0243753
C5-D	0.986503	0.966394	XXX11	0.517471		C5-D	0.983906	0.959915	XXX11	0.497125		C5-D	0.988418	0.955067	XXX11	0.518109
C5			XXXX1	0.535466		C5			XXXX1	0.517884		C5			XXXX1	0.542484
Fc3 and Anaplerosis (y) calculated from NMR signals						Fc3 and Anaplerosis (y) calculated from NMR signals						Fc3 and Anaplerosis (y) calculated from NMR signals
Fc3 = Glu4Q*(Glu4/Glu3)	0.954					Fc3 = Glu4Q*(Glu4/Glu3)	0.863					Fc3 = Glu4Q*(Glu4/Glu3)	0.876
y = [(Glu4/Glu3)-1]/2	0.48312					y = [(Glu4/Glu3)-1]/2	0.4257					y = [(Glu4/Glu3)-1]/2	0.39942

## Sheet: S15
Fig. 2F, Comparison of NMR and LC-MS measured aspartate isotopomers
Isotopomer	A							Isotopomer	B							Isotopomer	C
0000	0.337784							0000	0.335211							0000	0.33432
1000	0.0169659							1000	0.0172334							1000	0.0194336
0100	0.0100478							0100	0.0145463							0100	0.00534096
1100	0.094516							1100	0.0908385							1100	0.0923969
0010	0.0102654							0010	0.0088513							0010	0.0118168
1010	0.00714037							1010	0.00850512							1010	0
0110	0.00868441							0110	0.00534583							0110	0.0119161
1110	0.0869484							1110	0.092153							1110	0.0956969
0001	0.0106205							0001	0.0136809							0001	0.0108438
1001	0							1001	1.241e-05							1001	0
0101	0							0101	0.00381669							0101	0.00569827
1101	0.0394442							1101	0.0392542							1101	0.0314183
0011	0.0953364							0011	0.0953055							0011	0.0899846
1011	0.0293896							1011	0.025612							1011	0.0319399
0111	0.0855081							0111	0.0861255							0111	0.0853019
1111	0.16476							1111	0.161539							1111	0.171883
NMR coupling pattern	NMR	LC-MS	Isotopomers	Ion abundance				NMR coupling pattern	NMR	LC-MS	Isotopomers	Ion abundance				NMR coupling pattern	NMR	LC-MS	Isotopomers	Ion abundance
C1S	0.186142	0.121813	10XX	0.0534959				C1S	0.218251	0.118036	10XX	0.051363				C1S	0.194164	0.116028	10XX	0.0513735
C1D12	0.813858	0.878187	11XX	0.385669				C1D12	0.781749	0.881964	11XX	0.383785				C1D12	0.805836	0.883972	11XX	0.391395
C1			1XXX	0.439165				C1			1XXX	0.435148				C1			1XXX	0.442769
C2S	0.0254609	0.0205095	010X	0.0100478				C2S	0.0248647	0.0372007	010X	0.0183629				C2S	0.0272185	0.0220938	010X	0.0110392
C2D12	0.27409	0.273439	110X	0.13396				C2D12	0.279564	0.263549	110X	0.130093				C2D12	0.265822	0.247803	110X	0.123815
C2D23	0.202627	0.192265	011X	0.0941925				C2D23	0.199698	0.185308	011X	0.0914713				C2D23	0.193498	0.194571	011X	0.097218
C2Q	0.497821	0.513786	111X	0.251708				C2Q	0.495873	0.513943	111X	0.253692				C2Q	0.513462	0.535532	111X	0.26758
C2			X1XX	0.489909				C2			X1XX	0.493619				C2			X1XX	0.499653
C3S	0.028924	0.0356652	X010	0.0174058				C3S	0.0261063	0.0359021	X010	0.0173564				C3S	0.0339175	0.0237028	X010	0.0118168
C3Q	0.523043	0.51281	X111	0.250268				C3Q	0.480055	0.512299	X111	0.247664				C3Q	0.50644	0.515877	X111	0.257185
C3D34	0.259794	0.255569	X011	0.124726				C3D34	0.270103	0.250121	X011	0.120918				C3D34	0.26981	0.244564	X011	0.121925
C3D23	0.188239	0.195956	X110	0.0956329				C3D23	0.223735	0.201678	X110	0.0974989				C3D23	0.189832	0.215856	X110	0.107613
C3			XX1X	0.488033				C3			XX1X	0.483437				C3			XX1X	0.498539
C4S	0.0637446	0.117783	XX01	0.0500648				C4S	0.0864971	0.133454	XX01	0.0567642				C4S	0.0778975	0.112301	XX01	0.0479604
C4D34	0.936255	0.882217	XX11	0.374994				C4D34	0.913503	0.866546	XX11	0.368582				C4D34	0.922102	0.887699	XX11	0.37911
C4			XXX1	0.425059				C4			XXX1	0.425346				C4			XXX1	0.42707

[truncated: 29 more sheets: S16, S17, S18, S19, S20, S21, S22, S23, S24, S25, S26, S27, S28, S29, S30, S31, S32, S33, S34, S35 …]
